# Supplementary material for: Di-μ-oxido-bis­[(4-formyl-2-methoxy­phenolato-κO 1)oxido(1,10-phenan­throline-κ2 N,N′)vanadium(V)]
Source: Acta Crystallogr Sect E Struct Rep Online. 2009 Aug 22;65(Pt 9):m1114. doi: 10.1107/S1600536809032516 (PMC2970134; doi:10.1107/S1600536809032516)
Supplement: Supplementary file 2 [file e-65-m1114-Isup2.hkl]

# 
# h,k,l, Fc-squared, Fo-squared, sigma(Fo-squared) and status flag 
# 
data_I
_shelx_title ' 080726d in P-1' 
_shelx_refln_list_code          4 
_shelx_F_calc_maximum      239.69 
_exptl_crystal_F_000       424.00 
_reflns_d_resolution_high  0.8406 
 
loop_ 
 _symmetry_equiv_pos_as_xyz 
 'x, y, z' 
 '-x, -y, -z' 
 
_cell_length_a     9.3453 
_cell_length_b     9.7861 
_cell_length_c    11.0896 
_cell_angle_alpha  80.097 
_cell_angle_beta   65.672 
_cell_angle_gamma  71.535 
 
_shelx_F_squared_multiplier     1.000 
 
loop_ 
 _refln_index_h 
 _refln_index_k 
 _refln_index_l 
 _refln_F_squared_calc 
 _refln_F_squared_meas 
 _refln_F_squared_sigma 
 _refln_observed_status 
   1   0   0     2038.92     2577.79     25.96 o 
   2   0   0      368.75      425.90     10.02 o 
   3   0   0      353.19      418.96     12.08 o 
   4   0   0        2.34        4.88      3.86 o 
   5   0   0       85.22       78.65      7.45 o 
   6   0   0      807.73      762.79     15.60 o 
   7   0   0      869.16      804.72     77.75 o 
   8   0   0       49.41       49.35      9.51 o 
   9   0   0       17.70       31.62      9.00 o 
  -8   1   0       54.00       65.54     11.05 o 
  -7   1   0        1.92       -3.86      6.43 o 
  -6   1   0      521.97      488.21     41.51 o 
  -5   1   0       23.14       25.84      3.51 o 
  -4   1   0     2699.91     2633.39     50.89 o 
  -3   1   0      187.23      150.94      4.75 o 
  -2   1   0     1885.29     1895.07     83.98 o 
  -1   1   0       13.76       12.68      2.31 o 
   0   1   0     3033.82     3433.41    158.85 o 
   1   1   0      460.51      547.53     17.94 o 
   2   1   0     1645.18     1925.42    118.88 o 
   3   1   0      403.74      394.80     12.34 o 
   4   1   0     1062.00     1147.65     23.39 o 
   5   1   0      810.56      780.35     20.82 o 
   6   1   0      755.01      764.42     22.62 o 
   7   1   0      469.15      446.52     34.83 o 
   8   1   0      257.41      254.47     21.33 o 
   9   1   0        5.53        9.00      7.20 o 
  -8   2   0        3.38        1.54      5.65 o 
  -7   2   0       38.08       37.78      9.51 o 
  -6   2   0       10.13       17.22      7.97 o 
  -5   2   0      146.98      147.36      5.69 o 
  -4   2   0      122.68       98.06      5.32 o 
  -3   2   0      716.68      952.47     15.55 o 
  -2   2   0       58.74       59.32      3.19 o 
  -1   2   0      853.20      838.96     11.95 o 
   0   2   0     1639.04     2065.63     30.72 o 
   1   2   0      259.06      239.05     26.73 o 
   2   2   0      229.69      276.30     14.48 o 
   3   2   0      656.86      678.48     11.05 o 
   4   2   0     1475.33     1611.93    101.01 o 
   5   2   0      548.69      578.47     33.80 o 
   6   2   0      389.31      403.48     30.46 o 
   7   2   0      108.17      106.83      7.61 o 
   8   2   0      395.84      414.38     15.16 o 
   9   2   0       52.56       55.60      6.68 o 
  -8   3   0      102.24       90.48     14.14 o 
  -7   3   0      337.84      320.52     21.59 o 
  -6   3   0       96.10      104.10     12.08 o 
  -5   3   0      653.38      638.73     25.19 o 
  -4   3   0      116.13      118.28      5.92 o 
  -3   3   0      129.76      112.27      5.29 o 
  -2   3   0      191.74      197.19      8.74 o 
  -1   3   0      249.05      253.49     17.48 o 
   0   3   0      590.29      623.36     35.09 o 
   1   3   0      722.92      856.02     45.88 o 
   2   3   0     1545.07     1595.45     99.60 o 
   3   3   0      547.47      566.65      8.21 o 
   4   3   0      344.88      382.09      9.81 o 
   5   3   0        0.43       -2.79      3.18 o 
   6   3   0       11.05       10.62      3.54 o 
   7   3   0      152.50      130.13     13.88 o 
   8   3   0       62.79       59.08      7.84 o 
   9   3   0      129.84      132.37     12.59 o 
  -8   4   0      144.03      129.80     15.16 o 
  -7   4   0       84.05       84.56     13.37 o 
  -6   4   0      111.78      115.66     13.11 o 
  -5   4   0      181.72      162.70     15.16 o 
  -4   4   0      147.44      137.77     12.34 o 
  -3   4   0      633.76      792.13     27.63 o 
  -2   4   0      479.77      443.64     17.74 o 
  -1   4   0      563.77      568.99     11.31 o 
   0   4   0      218.63      215.52      7.58 o 
   1   4   0       10.59        4.76      2.91 o 
   2   4   0      138.06      184.76     21.85 o 
   3   4   0      895.15      862.91     15.07 o 
   4   4   0      215.37      226.51      8.77 o 
   5   4   0      341.75      437.15     15.68 o 
   6   4   0      137.20      161.70     23.13 o 
   7   4   0      129.70      142.79      8.01 o 
   8   4   0      795.83      688.08     25.45 o 
   9   4   0       87.33       85.34     11.05 o 
  10   4   0       78.17       69.40     10.80 o 
  -7   5   0      100.78       95.87     14.39 o 
  -6   5   0      163.52      154.22     16.19 o 
  -5   5   0       18.24        8.48      7.97 o 
  -4   5   0        5.13        4.11      5.65 o 
  -3   5   0        2.34       -4.11      6.68 o 
  -2   5   0      215.58      176.26     19.02 o 
  -1   5   0     1894.02     1901.19    172.85 o 
   0   5   0      374.45      439.16     21.98 o 
   1   5   0      380.87      312.45     11.18 o 
   2   5   0       32.61       22.88      3.44 o 
   3   5   0       11.60       17.78      3.26 o 
   4   5   0      466.96      500.48     24.04 o 
   5   5   0      108.91      118.44      5.06 o 
   6   5   0      493.08      572.16     23.90 o 
   7   5   0        0.45       -1.03      4.63 o 
   8   5   0      104.34       86.36     10.02 o 
   9   5   0        2.48       11.82      6.43 o 
  -6   6   0      105.70       89.19     13.88 o 
  -5   6   0      101.47       79.68     12.59 o 
  -4   6   0      128.43      110.01     14.65 o 
  -3   6   0      510.02      493.76     25.19 o 
  -2   6   0      492.89      454.18     23.13 o 
  -1   6   0      587.00      563.81     28.15 o 
   0   6   0     1389.61     1467.80     22.42 o 
   1   6   0      233.70      238.43      9.36 o 
   2   6   0       17.28       14.27      3.63 o 
   3   6   0       40.86       40.33      6.68 o 
   4   6   0      149.24      139.41     20.31 o 
   5   6   0       22.52       20.86      3.99 o 
   6   6   0      250.24      313.07     20.05 o 
   7   6   0       37.03       53.46      8.74 o 
   8   6   0        3.71        8.48      7.45 o 
   9   6   0       26.94       23.13      6.43 o 
  -6   7   0       15.32       22.88      9.77 o 
  -5   7   0       38.08       37.78     10.54 o 
  -4   7   0      181.43      163.99     17.22 o 
  -3   7   0      182.61      192.00     18.76 o 
  -2   7   0      401.57      332.60     20.82 o 
  -1   7   0      290.58      314.09     20.82 o 
   0   7   0       21.80       19.28      8.74 o 
   1   7   0      533.71      582.93     15.70 o 
   2   7   0      159.04      137.59     15.68 o 
   3   7   0      557.48      621.69     69.14 o 
   4   7   0      318.36      345.98     14.91 o 
   5   7   0      168.74      223.10     16.96 o 
   6   7   0      121.20      171.44     16.19 o 
   7   7   0        3.30        3.60      5.40 o 
   8   7   0        0.63       -5.40      4.88 o 
   9   7   0       28.79       29.30      8.74 o 
  -5   8   0       62.89       58.60     12.34 o 
  -4   8   0       27.77       19.28      8.74 o 
  -3   8   0       87.06       62.72     13.37 o 
  -2   8   0        4.19        0.26      7.20 o 
  -1   8   0       26.52       40.61     11.57 o 
   0   8   0        6.71        7.97      8.74 o 
   1   8   0      218.67      218.65     12.47 o 
   2   8   0       13.81       12.10      5.00 o 
   3   8   0      745.54      821.23     28.92 o 
   4   8   0      372.45      381.08     13.46 o 
   5   8   0       93.61       93.56     12.59 o 
   6   8   0       27.69       38.30     10.28 o 
   7   8   0        0.18        1.29      5.65 o 
   8   8   0       16.75       25.19      8.23 o 
  -3   9   0        0.01       -1.03      7.97 o 
  -2   9   0      141.09      149.59     18.76 o 
  -1   9   0      132.37      152.16     17.22 o 
   0   9   0       92.18      102.30     13.88 o 
   1   9   0       69.60       71.46     11.05 o 
   2   9   0      103.49      107.98      8.61 o 
   3   9   0       26.98       28.68      6.00 o 
   4   9   0       37.07       35.73      9.51 o 
   5   9   0       18.39       12.85      7.71 o 
   6   9   0       10.16        7.45      6.43 o 
   7   9   0       45.22       49.35     11.57 o 
   8   9   0       75.04       83.54     13.11 o 
  -2  10   0      118.62      105.13     15.42 o 
  -1  10   0      120.46      113.61     15.16 o 
   0  10   0        6.03       13.37      8.48 o 
   1  10   0       13.18        4.11      8.74 o 
   2  10   0       60.35       67.60     11.82 o 
   3  10   0       46.41       31.24      6.43 o 
   4  10   0       85.77       92.53     12.34 o 
   5  10   0      115.98      136.48     15.16 o 
   6  10   0       33.46       52.18     12.08 o 
   7  10   0       54.52       48.07     10.54 o 
   0  11   0       14.68        5.65      7.97 o 
   1  11   0       20.75       26.99     10.54 o 
   2  11   0        1.75        2.83      7.97 o 
   4  11   0      158.58      217.96     18.25 o 
   5  11   0       70.63       76.08     13.11 o 
  -4 -11   1       96.50       96.13     12.85 o 
  -2 -11   1       40.44       52.18     12.85 o 
  -6 -10   1       35.24       38.55      9.51 o 
  -5 -10   1       25.78       24.93      9.00 o 
  -4 -10   1       28.90       44.72     10.02 o 
  -3 -10   1       65.37       76.05      8.18 o 
  -2 -10   1       20.37       28.79      8.74 o 
  -1 -10   1        0.85        2.31      8.23 o 
   0 -10   1        0.69        0.77      6.43 o 
   1 -10   1        3.77        7.45     11.05 o 
   2 -10   1        8.54       16.96     11.57 o 
  -7  -9   1       16.25       40.87     11.57 o 
  -6  -9   1       39.49       63.23     11.57 o 
  -5  -9   1       68.00       76.08     12.08 o 
  -4  -9   1       51.73       62.64      7.84 o 
  -3  -9   1        2.84        0.33      5.40 o 
  -2  -9   1        0.12        3.62      4.37 o 
  -1  -9   1       41.02       35.98      8.74 o 
   0  -9   1       43.88       43.44     10.28 o 
   1  -9   1       71.78       64.26     12.08 o 
   2  -9   1       25.26       23.90     11.31 o 
   3  -9   1        7.05       11.05     10.54 o 
  -8  -8   1       58.11       74.54     11.31 o 
  -7  -8   1       57.19       89.19     13.62 o 
  -6  -8   1        7.09        9.77      7.71 o 
  -5  -8   1       41.84       28.79      7.71 o 
  -4  -8   1       46.98       51.12      9.90 o 
  -3  -8   1       96.20      116.81      8.63 o 
  -2  -8   1      257.01      275.19     19.28 o 
  -1  -8   1      188.51      186.57     10.10 o 
   0  -8   1      220.20      224.39     17.99 o 
   1  -8   1       91.08       87.65     13.62 o 
   2  -8   1      156.27      141.63     16.45 o 
   3  -8   1      221.04      236.73     21.59 o 
   4  -8   1       47.65       39.33     13.62 o 
   5  -8   1       21.15       21.08     10.28 o 
  -8  -7   1       23.18       37.01      7.97 o 
  -7  -7   1       17.53       19.53      8.74 o 
  -6  -7   1       48.02       40.87      8.74 o 
  -5  -7   1       63.13       69.18      6.65 o 
  -4  -7   1       61.52       59.69      5.80 o 
  -3  -7   1      393.36      394.41     14.52 o 
  -2  -7   1      366.09      343.11     12.08 o 
  -1  -7   1      819.35      770.27     17.50 o 
   0  -7   1      274.09      243.73     10.08 o 
   1  -7   1        4.22       -2.83      5.91 o 
   2  -7   1       51.21       57.06     12.59 o 
   3  -7   1      135.22      136.23     15.94 o 
   4  -7   1       10.74        6.43      7.20 o 
   5  -7   1      133.20      101.53     15.16 o 
   6  -7   1       76.91       79.17     13.37 o 
  -9  -6   1       48.18       41.64      8.74 o 
  -8  -6   1      151.31      128.52     13.37 o 
  -7  -6   1        4.58        4.88      4.88 o 
  -6  -6   1      111.41      124.40     13.11 o 
  -5  -6   1      474.77      547.16     15.06 o 
  -4  -6   1      348.75      383.58     26.47 o 
  -3  -6   1      420.23      425.24     12.66 o 
  -2  -6   1       31.63       21.91      3.72 o 
  -1  -6   1       13.30       15.88      4.01 o 
   0  -6   1      123.86      118.57      6.84 o 
   1  -6   1      576.63      587.54     36.37 o 
   2  -6   1     1104.97     1320.64     40.87 o 
   3  -6   1      158.67      163.22     16.19 o 
   4  -6   1      286.04      227.47     17.99 o 
   5  -6   1      314.03      249.32     19.79 o 
   6  -6   1        0.81       -0.26      9.00 o 
   7  -6   1        7.86       -7.20      9.25 o 
  -9  -5   1        0.47        7.20      7.20 o 
  -8  -5   1        0.40        6.94      6.68 o 
  -7  -5   1      164.63      144.97     12.34 o 
  -6  -5   1        5.40       10.02      5.91 o 
  -5  -5   1      376.59      428.72     24.03 o 
  -4  -5   1     2447.55     2857.83     36.37 o 
  -3  -5   1       45.59       44.92      9.38 o 
  -2  -5   1       98.67       99.01      6.04 o 
  -1  -5   1      206.31      201.87     24.29 o 
   0  -5   1      453.98      438.47     11.12 o 
   1  -5   1      545.79      533.00     13.62 o 
   3  -5   1      826.03      848.47     30.07 o 
   4  -5   1      185.94      152.16     15.16 o 
   5  -5   1        2.20        0.51      5.91 o 
   6  -5   1        6.41       14.65      9.25 o 
   7  -5   1        4.33       -3.60      7.97 o 
  -9  -4   1        9.56       11.05      6.94 o 
  -8  -4   1      308.81      338.77     19.79 o 
  -7  -4   1       12.44       13.62      5.40 o 
  -6  -4   1       82.61       91.50      9.51 o 
  -5  -4   1       72.22       83.12      5.74 o 
  -4  -4   1      222.32      257.28     12.91 o 
  -3  -4   1        2.04        2.61      3.14 o 
  -2  -4   1        0.50        2.04      2.78 o 
  -1  -4   1       44.82       40.64      3.62 o 
   0  -4   1     1003.13     1044.83     15.66 o 
   1  -4   1       29.86       25.45      4.50 o 
   2  -4   1      779.78      749.75     33.29 o 
   3  -4   1        0.25        7.97      5.40 o 
   4  -4   1        8.23        2.83      7.20 o 
   5  -4   1      228.81      188.66     14.65 o 
   6  -4   1       79.28       62.97     10.54 o 
   7  -4   1      120.52      101.01     12.59 o 
   8  -4   1      123.70      123.38     15.16 o 
  -9  -3   1      103.83      100.76     11.05 o 
  -8  -3   1      131.92      143.68     13.11 o 
  -7  -3   1      864.91      887.02     29.30 o 
  -6  -3   1       61.69       69.90      5.42 o 
  -5  -3   1       18.87       16.76      3.36 o 
  -4  -3   1       34.69       28.96      3.66 o 
  -3  -3   1      299.91      342.34     15.81 o 
  -2  -3   1      316.12      276.60     18.38 o 
  -1  -3   1     2514.19     2858.23    308.95 o 
   0  -3   1      196.74      251.65      6.95 o 
   1  -3   1       36.96       44.57      3.17 o 
   2  -3   1      199.84      202.84     10.92 o 
   3  -3   1      349.16      376.04     16.45 o 
   4  -3   1        0.14        0.51      5.65 o 
   5  -3   1      274.69      252.92     15.94 o 
   6  -3   1      291.19      257.55     16.45 o 
   7  -3   1      271.05      218.22     16.71 o 
   8  -3   1      138.62       96.39     11.82 o 
  -9  -2   1      151.04      132.89     12.34 o 
  -8  -2   1      459.17      492.13     25.70 o 
  -7  -2   1       75.61       66.18      6.18 o 
  -6  -2   1        0.69        3.09      4.37 o 
  -5  -2   1      572.75      659.77     14.42 o 
  -4  -2   1      256.84      236.98     12.72 o 
  -3  -2   1      134.86      140.17     14.91 o 
  -2  -2   1     3609.34     4067.47     65.35 o 
  -1  -2   1     3613.90     4294.99    371.80 o 
   0  -2   1      318.64      468.24     66.44 o 
   1  -2   1      113.20      110.14      5.40 o 
   2  -2   1       25.75       23.39      5.91 o 
   3  -2   1      340.54      396.24     24.03 o 
   4  -2   1       48.89       34.37      3.37 o 
   5  -2   1      500.36      388.12     17.74 o 
   6  -2   1      139.65      126.20     12.08 o 
   7  -2   1      147.14      121.83     12.85 o 
   8  -2   1       95.94       86.62     11.05 o 
  -9  -1   1       36.50       46.78      9.77 o 
  -8  -1   1       20.77       10.28      5.65 o 
  -7  -1   1       28.59       22.62      6.94 o 
  -6  -1   1      935.18      917.61     25.70 o 
  -5  -1   1     1335.64     1543.48     32.64 o 
  -4  -1   1     1699.34     1982.24     35.47 o 
  -3  -1   1     1302.62     1535.00     28.02 o 
  -2  -1   1      208.94      224.65      9.51 o 
  -1  -1   1     9566.09    10848.81     66.70 o 
   0  -1   1      140.12      209.46     53.59 o 
   1  -1   1     9040.60    10776.63     80.71 o 
   2  -1   1       27.90       21.01      1.91 o 
   3  -1   1      151.31      145.36      4.71 o 
   4  -1   1     1197.75     1056.01     57.32 o 
   5  -1   1      579.72      526.48     10.86 o 
   6  -1   1      615.48      472.37     42.28 o 
   7  -1   1      214.37      215.91     14.65 o 
   8  -1   1       12.18       18.51      7.71 o 
  -8   0   1      141.27      155.76     15.42 o 
  -7   0   1        2.67       -3.43      4.13 o 
  -6   0   1      760.19      625.62     19.53 o 
  -5   0   1     1186.84     1014.00     24.16 o 
  -4   0   1      317.91      266.54     11.82 o 
  -3   0   1        0.13       11.57      4.11 o 
  -2   0   1      380.25      425.39     12.08 o 
  -1   0   1      682.94      562.90     10.28 o 
   0   0   1     5013.38     4659.77    404.44 o 
   1   0   1     9280.71     9519.82    300.35 o 
   2   0   1     7041.61     8594.04    127.87 o 
   3   0   1      159.37      164.54      5.27 o 
   4   0   1      371.96      321.96     26.22 o 
   5   0   1      667.80      664.95     12.48 o 
   6   0   1        3.64        7.47      3.27 o 
   7   0   1       26.24       25.18      4.13 o 
   9   0   1       76.99      109.24     15.42 o 
  10   0   1       41.41       71.71     13.62 o 
  -8   1   1      104.82      149.34     16.45 o 
  -7   1   1      205.87      237.24     17.99 o 
  -6   1   1      650.16      690.02     13.44 o 
  -5   1   1      197.04      227.63      8.82 o 
  -4   1   1       25.46       36.92      4.63 o 
  -3   1   1     1047.75     1278.51     23.00 o 
  -2   1   1      625.64      676.45     42.67 o 
  -1   1   1      275.16      268.60      7.45 o 
   0   1   1      570.56      612.77     10.02 o 
   1   1   1       27.26       19.62      1.72 o 
   2   1   1     1334.23     1553.62     73.38 o 
   3   1   1      691.02      794.61     37.78 o 
   4   1   1       65.68       61.43      6.81 o 
   5   1   1      102.50       76.88      8.79 o 
   6   1   1      498.90      503.50     33.01 o 
   7   1   1      707.14      713.33     31.52 o 
   8   1   1      387.07      362.74     70.43 o 
   9   1   1       43.56       59.89     10.54 o 
  10   1   1       31.49       41.90     11.31 o 
  -8   2   1       15.24       18.76      8.23 o 
  -7   2   1        0.65        1.29      6.17 o 
  -6   2   1        2.16        2.06      5.91 o 
  -5   2   1       73.33       81.28      6.59 o 
  -4   2   1      196.58      194.31      7.78 o 
  -3   2   1      206.29      155.23      9.00 o 
  -2   2   1     1014.02      797.91     11.35 o 
  -1   2   1      197.78      155.05     13.75 o 
   0   2   1     4498.63     4518.13    225.55 o 
   1   2   1      386.09      440.00      9.51 o 
   2   2   1        0.42        2.31      1.90 o 
   3   2   1      377.00      396.95     13.11 o 
   4   2   1     2516.88     2812.53     80.71 o 
   5   2   1      636.54      666.11     26.47 o 
   6   2   1      996.60     1087.64     91.76 o 
   7   2   1      290.78      299.51     33.80 o 
   8   2   1     1184.58     1152.17    202.29 o 
   9   2   1        0.49        0.26      6.43 o 
  10   2   1       15.79        5.91      7.71 o 
  -8   3   1        5.56        5.14      7.20 o 
  -7   3   1      106.54       87.91     13.88 o 
  -6   3   1      113.06      107.44     12.85 o 
  -5   3   1       10.28        5.65      7.97 o 
  -4   3   1      274.35      287.80      9.56 o 
  -3   3   1      783.64      737.19     15.04 o 
  -2   3   1     2776.47     2864.36     31.74 o 
  -1   3   1        0.52       -0.68      2.27 o 
   0   3   1      268.67      238.60     11.95 o 
   1   3   1     1825.24     1983.62     36.37 o 
   2   3   1      175.97      180.33     11.06 o 
   3   3   1      477.03      474.23     25.99 o 
   4   3   1     9440.09    12362.92     73.03 o 
   5   3   1     1371.99     1592.38     22.40 o 
   6   3   1       90.61       90.92      6.72 o 
   7   3   1      630.35      582.60     48.71 o 
   8   3   1        3.10        4.81      3.89 o 
   9   3   1        8.36        6.97      8.48 o 
  -7   4   1       62.42       66.06     13.62 o 
  -6   4   1        0.56       -3.60      7.97 o 
  -5   4   1      218.54      216.94     17.48 o 
  -4   4   1      250.78      247.01     16.96 o 
  -3   4   1       32.98       52.70      5.16 o 
  -2   4   1      494.59      509.17     11.60 o 
  -1   4   1        0.00       -1.32      2.81 o 
   0   4   1        6.39        5.47      3.08 o 
   1   4   1       36.01       51.06      4.54 o 
   2   4   1      101.27      123.41     20.56 o 
   3   4   1     1013.66      994.73     33.69 o 
   4   4   1      167.50      164.53      5.10 o 
   5   4   1      558.16      578.26     13.89 o 
   6   4   1       35.29       33.51      5.65 o 
   7   4   1       30.26       36.76      5.00 o 
   8   4   1      455.50      468.14     32.39 o 
   9   4   1      131.88      104.36     10.80 o 
  10   4   1      198.15      158.33     13.11 o 
  -7   5   1      144.16      143.94     17.22 o 
  -6   5   1      165.38      166.04     18.51 o 
  -5   5   1      185.39      167.33     16.96 o 
  -4   5   1        3.53       -5.40      7.97 o 
  -3   5   1       85.09       65.54      9.77 o 
  -2   5   1        0.04        1.97      3.36 o 
  -1   5   1      181.95      162.34     12.34 o 
   0   5   1      768.06      809.33     20.56 o 
   1   5   1     1305.70     1469.85     38.17 o 
   2   5   1       17.11        9.64      7.97 o 
   3   5   1       83.54       68.34      4.75 o 
   4   5   1       29.44       34.03      3.49 o 
   5   5   1        5.96        4.58      2.37 o 
   6   5   1        0.07        0.76      3.36 o 
   7   5   1       45.11       56.15      6.54 o 
   8   5   1       25.94       31.36      6.94 o 
   9   5   1       57.73       69.14     10.54 o 
  10   5   1       82.50       67.86      9.77 o 
  -6   6   1      110.14       94.33     13.88 o 
  -5   6   1      100.75      102.30     14.91 o 
  -4   6   1       67.17       56.29     11.31 o 
  -3   6   1      290.14      271.17     18.76 o 
  -2   6   1      371.92      389.15     20.56 o 
  -1   6   1      424.16      394.72     35.34 o 
   0   6   1      700.53      713.92     16.32 o 
   1   6   1       78.66       86.78      9.64 o 
   2   6   1      381.41      343.83     21.21 o 
   3   6   1        0.27        0.38      2.78 o 
   4   6   1       18.54       22.76      4.88 o 
   5   6   1       53.13       58.03      3.92 o 
   6   6   1       38.41       38.04      5.09 o 
   7   6   1       85.30       83.79     11.05 o 
   8   6   1       16.75       20.56      6.68 o 
   9   6   1       37.39       36.24      8.48 o 
  10   6   1       10.49        6.17      4.88 o 
  -5   7   1       46.73       36.50     11.05 o 
  -4   7   1        6.24        1.54      9.51 o 
  -3   7   1       11.49       18.25     10.28 o 
  -2   7   1      203.34      211.54     18.25 o 
  -1   7   1      344.01      329.00     21.33 o 
   0   7   1      437.54      441.43     14.14 o 
   1   7   1       83.79       90.01      6.81 o 
   2   7   1        0.82       -1.59      3.99 o 
   3   7   1        0.53        6.68      4.88 o 
   4   7   1      185.82      195.59     16.19 o 
   5   7   1      313.95      349.31     21.08 o 
   6   7   1       69.19       82.76     11.31 o 
   7   7   1       16.91       25.45      7.71 o 
   8   7   1        8.17        9.25      7.97 o 
   9   7   1        3.33        1.54      6.94 o 
  -4   8   1      263.76      231.59     21.85 o 
  -3   8   1        3.46        5.14      7.71 o 
  -2   8   1       72.20       48.84     10.54 o 
  -1   8   1       81.09       80.45     12.85 o 
   0   8   1       30.73       34.70      9.25 o 
   1   8   1        3.37        3.98      4.09 o 
   2   8   1      127.36      109.37      8.07 o 
   3   8   1      409.23      433.08     30.59 o 
   4   8   1      187.52      196.27      9.81 o 
   5   8   1      130.61      137.77     13.88 o 
   6   8   1      175.64      207.68     18.25 o 
   7   8   1       34.37       40.87     10.02 o 
   8   8   1       39.26       28.02      8.48 o 
   9   8   1       19.91       31.36      9.77 o 
  -3   9   1      140.00      113.09     15.42 o 
  -2   9   1      398.79      386.32     25.96 o 
  -1   9   1        0.77       -5.91      9.77 o 
   0   9   1       55.10       53.21     11.82 o 
   1   9   1       89.46       79.94     10.80 o 
   2   9   1      305.91      336.76     13.90 o 
   3   9   1      366.77      403.71     35.21 o 
   4   9   1      517.49      643.10     29.56 o 
   5   9   1       68.45       96.39     13.62 o 
   6   9   1       41.25       45.24      9.51 o 
   7   9   1        3.90        2.83      6.43 o 
   8   9   1       24.84       32.39      9.25 o 
  -2  10   1       35.90       23.65     10.80 o 
  -1  10   1       80.02       78.40     14.65 o 
   0  10   1       35.17       32.39      9.25 o 
   1  10   1      120.65      114.38     13.88 o 
   2  10   1      104.29      110.27     13.88 o 
   3  10   1      153.73      158.40     14.14 o 
   4  10   1        6.61        4.88      5.65 o 
   5  10   1      213.54      214.62     18.76 o 
   6  10   1        3.43        7.97      8.74 o 
   7  10   1      113.17      153.71     17.74 o 
   0  11   1        6.96        1.80      9.77 o 
   1  11   1        7.84       18.76      8.48 o 
   2  11   1       14.01        4.63      7.97 o 
   4  11   1        6.50        2.06      7.71 o 
   5  11   1       21.40       15.16      7.20 o 
   6  11   1        5.86        0.26      5.65 o 
  -2 -11   2       30.45       35.21     11.82 o 
  -5 -10   2        3.32       -0.26      5.14 o 
  -4 -10   2       46.27       51.66     10.80 o 
  -3 -10   2      130.61      132.38     12.72 o 
  -2 -10   2        2.02       -1.80      8.23 o 
  -1 -10   2       29.57       35.73     11.57 o 
   0 -10   2        4.24        3.08      6.68 o 
   1 -10   2        8.85        2.06      9.51 o 
   2 -10   2        0.52        0.26     10.80 o 
  -7  -9   2        3.34        5.40      7.97 o 
  -6  -9   2       11.39       15.68      6.43 o 
  -5  -9   2        9.49       25.45      9.25 o 
  -4  -9   2       43.49       48.81     12.59 o 
  -3  -9   2      122.73      113.79     16.71 o 
  -2  -9   2       45.50       42.76      5.78 o 
  -1  -9   2      218.29      219.76     18.76 o 
   0  -9   2        0.23       -9.51      8.23 o 
   1  -9   2       11.50        5.14     10.02 o 
   2  -9   2       77.68       73.25     13.62 o 
   3  -9   2       63.68       61.17     12.59 o 
  -7  -8   2       70.90       79.94     11.82 o 
  -6  -8   2      106.60      123.63     13.11 o 
  -5  -8   2       16.49       11.05      7.97 o 
  -4  -8   2       15.26       14.79      4.01 o 
  -3  -8   2        0.56        1.75      3.70 o 
  -2  -8   2        0.81       -1.72      3.99 o 
  -1  -8   2       45.21       45.87      6.03 o 
   0  -8   2      370.70      358.05     21.59 o 
   1  -8   2       53.44       59.37     13.11 o 
   2  -8   2       68.81       68.11     12.34 o 
   3  -8   2      172.18      178.64     18.76 o 
   4  -8   2      137.36      106.93     14.91 o 
   5  -8   2       57.19       45.49     13.11 o 
  -8  -7   2      144.03      176.84     16.45 o 
  -7  -7   2       31.83       31.62      7.97 o 
  -6  -7   2      173.12      221.31     16.96 o 
  -5  -7   2        2.73       -1.56      3.33 o 
  -4  -7   2       15.21       19.61      5.00 o 
  -3  -7   2       89.01       86.75      7.00 o 
  -2  -7   2       93.47       90.09      7.09 o 
  -1  -7   2      317.85      315.34     11.91 o 
   0  -7   2      311.12      317.53     19.53 o 
   1  -7   2      508.65      520.24     26.22 o 
   2  -7   2       36.96       28.02     10.80 o 
   3  -7   2        0.99        4.37      6.94 o 
   4  -7   2       19.57       21.85      8.23 o 
   5  -7   2        0.34       -3.86      6.94 o 
   6  -7   2       43.66       49.86     13.88 o 
  -8  -6   2      403.51      427.96     24.93 o 
  -7  -6   2       42.43       61.69     10.80 o 
  -6  -6   2       13.66       16.96      5.91 o 
  -5  -6   2       10.28        9.66      4.63 o 
  -4  -6   2      532.59      585.91     58.86 o 
  -3  -6   2     1121.77     1001.82     56.42 o 
  -2  -6   2       68.08       68.78      9.00 o 
  -1  -6   2      229.19      260.09     10.13 o 
   0  -6   2      129.73      120.15     15.81 o 
   1  -6   2      105.87      116.69     13.88 o 
   2  -6   2        0.85       -1.29      8.74 o 
   3  -6   2      455.59      386.32     21.59 o 
   4  -6   2      132.60      157.82     16.45 o 
   5  -6   2      123.10      104.36     13.88 o 
   6  -6   2       66.93       69.91     11.82 o 
   7  -6   2       52.62       38.30     11.82 o 
  -9  -5   2        6.38        4.37      4.88 o 
  -8  -5   2       60.82       65.03     11.31 o 
  -7  -5   2      115.82      114.89     12.85 o 
  -6  -5   2       15.28       27.25      7.97 o 
  -5  -5   2       94.35      102.56      9.51 o 
  -4  -5   2      668.77      709.20     16.14 o 
  -3  -5   2      489.51      504.05     65.03 o 
  -2  -5   2      259.64      263.02      9.71 o 
  -1  -5   2       33.18       44.67      4.90 o 
   0  -5   2       10.07       10.74      3.18 o 
   1  -5   2      111.53      107.75      5.84 o 
   2  -5   2      358.80      348.02     18.76 o 
   3  -5   2      758.98      907.07     33.67 o 
   4  -5   2      265.66      233.13     17.22 o 
   5  -5   2      325.16      287.11     19.02 o 
   6  -5   2      110.11       74.03     11.05 o 
   7  -5   2      158.92      140.34     16.19 o 
  -9  -4   2        9.13       -5.14      5.91 o 
  -8  -4   2      276.65      256.52     16.96 o 
  -7  -4   2        1.22        4.11      5.40 o 
  -6  -4   2       23.24       35.47      8.48 o 
  -5  -4   2       99.03      115.41     11.05 o 
  -4  -4   2      503.86      521.10     13.21 o 
  -3  -4   2       93.93      120.20      6.79 o 
  -2  -4   2       42.61       43.12      5.78 o 
  -1  -4   2      681.86      675.07     83.02 o 
   0  -4   2      100.81       80.04     12.47 o 
   1  -4   2     1324.79     1451.11     29.94 o 
   2  -4   2      378.53      426.19     18.51 o 
   3  -4   2       22.65       15.42      8.23 o 
   4  -4   2      125.79      109.24     11.31 o 
   5  -4   2        1.90       -1.03      8.23 o 
   6  -4   2      132.71       95.36     12.59 o 
   7  -4   2        7.50        4.88      6.17 o 
   8  -4   2       98.61       73.77     12.85 o 
  -9  -3   2        3.90        1.80      6.17 o 
  -8  -3   2      125.73      149.34     14.14 o 
  -7  -3   2       24.06       22.36      6.17 o 
  -6  -3   2       39.80       41.90      9.00 o 
  -5  -3   2       28.89       31.25      3.89 o 
  -4  -3   2      299.79      324.14      8.52 o 
  -3  -3   2       84.48      103.06      7.51 o 
  -2  -3   2      207.14      215.69     13.24 o 
  -1  -3   2      763.00      741.42     68.63 o 
   0  -3   2      642.14      602.92     56.68 o 
   1  -3   2        5.84       12.58      2.91 o 
   2  -3   2      743.24      781.89     22.62 o 
   3  -3   2      329.02      341.60     16.45 o 
   4  -3   2      976.96     1080.82     30.59 o 
   5  -3   2      272.42      267.31     16.71 o 
   6  -3   2     1390.75     1246.35     35.47 o 
   7  -3   2       52.76       39.58      9.77 o 
   8  -3   2      208.72      175.04     16.19 o 
  -9  -2   2       33.07       37.01      8.48 o 
  -8  -2   2       38.65       53.98      9.00 o 
  -7  -2   2      336.92      352.65     18.76 o 
  -6  -2   2      184.03      215.91     14.39 o 
  -5  -2   2        4.06        1.29      5.65 o 
  -4  -2   2        5.53        3.60      4.37 o 
  -3  -2   2        1.74       41.64      6.43 o 
  -2  -2   2       28.39       40.89      4.91 o 
  -1  -2   2       14.30        9.98      3.86 o 
   0  -2   2    57449.51    57026.91    238.39 o 
   1  -2   2       68.06       75.18      3.85 o 
   2  -2   2       15.35       16.45      5.91 o 
   3  -2   2      251.36      269.63     12.85 o 
   4  -2   2        5.76        8.74      4.63 o 
   5  -2   2      125.02       99.21      9.77 o 
   6  -2   2     1010.91      901.67     27.25 o 
   7  -2   2      688.92      569.59     22.88 o 
   8  -2   2       64.02       63.74      9.77 o 
  -8  -1   2       81.52       91.25     11.31 o 
  -7  -1   2        0.17       -2.83      5.14 o 
  -6  -1   2       58.02       59.37      7.71 o 
  -5  -1   2       13.14        5.14      5.91 o 
  -3  -1   2        6.28       32.13      5.40 o 
  -2  -1   2      696.65      699.90     18.51 o 
  -1  -1   2      261.93      335.97     31.23 o 
   0  -1   2      373.85      365.64     12.82 o 
   1  -1   2      742.21      680.67     32.40 o 
   2  -1   2     2116.73     2286.04    103.33 o 
   3  -1   2       26.29       50.96      4.63 o 
   4  -1   2       21.19       17.11      3.21 o 
   5  -1   2      233.82      203.00      6.42 o 
   6  -1   2      334.64      300.21     14.91 o 
   7  -1   2      235.87      216.42     14.14 o 
   8  -1   2      116.03       96.64     10.54 o 
   9  -1   2        4.06        7.45      7.20 o 
  -8   0   2        3.16        2.31      5.91 o 
  -7   0   2       46.72       39.34      5.00 o 
  -6   0   2       86.03       75.05      9.77 o 
  -5   0   2      959.48     1061.03     28.27 o 
  -4   0   2      816.33      835.10     22.36 o 
  -3   0   2      539.22      787.29     20.05 o 
  -2   0   2       37.57       45.49      5.91 o 
  -1   0   2      956.03      976.79     28.53 o 
   0   0   2      832.88      809.38      9.63 o 
   1   0   2       81.80       72.99      2.40 o 
   2   0   2      380.01      361.70      9.65 o 
   3   0   2       20.30       15.04      2.15 o 
   4   0   2       63.34       48.23      3.03 o 
   5   0   2      147.13      151.15      7.07 o 
   6   0   2      123.61      106.38      5.96 o 
   7   0   2      112.94      108.33     11.44 o 
   8   0   2      278.80      313.07     21.59 o 
   9   0   2       18.09       23.90      8.48 o 
  10   0   2       17.71       17.99     10.54 o 
  -8   1   2       96.17      132.12     16.45 o 
  -7   1   2      468.08      554.93     28.02 o 
  -6   1   2      290.77      359.88     22.49 o 
  -5   1   2     1896.31     2156.04    103.84 o 
  -4   1   2      835.43      936.99     17.36 o 
  -3   1   2      402.53      423.42     10.80 o 
  -2   1   2      157.63      151.92      5.90 o 
  -1   1   2      562.65      498.90     12.08 o 
   1   1   2      199.97      217.81      7.33 o 
   2   1   2     7057.44     7923.74    224.48 o 
   3   1   2     1495.95     1677.40     73.00 o 
   4   1   2       54.86       52.25      3.06 o 
   5   1   2       44.39       48.94      5.43 o 
   6   1   2        5.18        7.02      2.64 o 
   7   1   2      175.89      166.16      6.68 o 
   8   1   2       70.93       72.74     11.05 o 
   9   1   2      127.44      142.14     16.45 o 
  10   1   2       42.65       39.07     11.82 o 
  -8   2   2       82.33      132.37     17.48 o 
  -7   2   2       43.51       66.57     13.37 o 
  -6   2   2       87.60      117.46     13.37 o 
  -5   2   2      295.30      305.94     14.91 o 
  -4   2   2       86.54       77.11      8.23 o 
  -3   2   2      739.21      937.91     21.08 o 
  -2   2   2     2506.62     2362.91     30.59 o 
  -1   2   2     2144.33     1839.33     24.68 o 
   0   2   2     3380.03     2905.50     31.10 o 
   1   2   2     2410.51     2559.54     30.59 o 
   2   2   2      788.19      835.03     19.22 o 
   3   2   2     2010.89     2285.75     42.02 o 
   4   2   2      310.26      328.14      8.32 o 
   5   2   2     1708.03     1969.01    133.80 o 
   6   2   2      460.57      477.80     11.51 o 
   7   2   2      539.06      535.85     57.32 o 
   8   2   2     1447.98     1461.19    212.95 o 
   9   2   2      185.24      214.88     18.25 o 
  10   2   2       45.08       43.95     11.05 o 
  -8   3   2       91.24       89.45     14.91 o 
  -7   3   2        4.10       14.65      8.48 o 
  -6   3   2       23.84       34.44      9.77 o 
  -5   3   2        1.50        3.60      8.48 o 
  -4   3   2       81.27       89.66      6.97 o 
  -3   3   2      150.33      120.49      6.73 o 
  -2   3   2      941.85      823.29     38.55 o 
  -1   3   2     3500.01     3092.92     50.38 o 
   0   3   2     1027.69      982.19     60.40 o 
   1   3   2     1247.84     1142.74     14.51 o 
   2   3   2      553.87      567.91     17.48 o 
   3   3   2       14.18       19.78      1.92 o 
   4   3   2     2943.33     3338.26     31.63 o 
   5   3   2     1615.19     1866.89    104.87 o 
   6   3   2     2070.96     2340.46     62.59 o 
   7   3   2      109.92      105.55      7.58 o 
   8   3   2      295.79      295.73     38.43 o 
   9   3   2       18.22       24.47      4.75 o 
  10   3   2        8.66        9.77      7.71 o 
  -7   4   2        0.44        5.14      7.97 o 
  -6   4   2       32.77       25.96     10.80 o 
  -5   4   2      254.82      230.04     18.76 o 
  -4   4   2       35.71       46.52     11.05 o 
  -3   4   2      443.72      492.20     13.95 o 
  -2   4   2      277.61      229.90      8.83 o 
  -1   4   2      185.24      165.36      9.51 o 
   0   4   2      795.94      730.06     16.58 o 
   1   4   2      118.16      131.02      6.33 o 
   2   4   2      595.50      576.30     46.01 o 
   3   4   2       81.66       81.93     15.01 o 
   4   4   2     1323.35     1414.14     16.89 o 
   5   4   2       62.76       39.44      7.45 o 
   6   4   2      956.02     1076.72     24.93 o 
   7   4   2      115.92      123.66      7.94 o 
   8   4   2       24.26       26.44      6.94 o 
   9   4   2      122.85      117.23     11.70 o 
  10   4   2       62.32       42.15      7.45 o 
  -6   5   2       52.49       70.17     13.62 o 
  -5   5   2       20.35       31.87     10.80 o 
  -4   5   2       48.15       59.37     11.82 o 
  -2   5   2       35.93       30.07      5.18 o 
  -1   5   2       94.29       74.74      5.74 o 
   0   5   2      236.96      244.32     10.15 o 
   1   5   2     1459.54     1607.66     39.84 o 
   2   5   2      120.54       84.63      5.56 o 
   3   5   2      609.34      631.71     67.99 o 
   4   5   2      512.16      511.99     27.02 o 
   5   5   2      166.13      147.10     12.70 o 
   6   5   2      231.68      255.94     10.83 o 
   7   5   2       15.56        9.69      4.68 o 
   8   5   2        8.82        7.78      3.99 o 
   9   5   2      163.19      150.62     13.11 o 
  10   5   2       89.67       99.73     12.08 o 
  -6   6   2      167.47      158.08     19.53 o 
  -5   6   2       71.82       65.03     12.85 o 
  -4   6   2        5.62       14.91      7.97 o 
  -3   6   2      304.88      282.99     21.08 o 
  -2   6   2       71.16       61.69     11.82 o 
  -1   6   2      176.49      188.28      9.57 o 
   0   6   2       19.41       18.34      6.55 o 
   1   6   2      280.96      207.37     15.94 o 
   2   6   2      391.67      466.88     13.03 o 
   3   6   2      372.76      356.39     17.48 o 
   4   6   2      209.60      209.11     11.95 o 
   5   6   2       12.08       10.36      4.50 o 
   6   6   2        5.23        2.77      4.42 o 
   7   6   2        6.48        1.97      4.45 o 
   8   6   2       50.05       47.81      8.48 o 
   9   6   2       29.00       42.67      9.51 o 
  10   6   2       48.80       37.01      9.00 o 
  -5   7   2       65.14       67.86     14.65 o 
  -4   7   2        2.91        2.31      9.00 o 
  -3   7   2       15.50       18.76      9.51 o 
  -2   7   2      268.22      239.55     17.48 o 
  -1   7   2      424.44      378.87     21.85 o 
   0   7   2      229.91      232.44     10.31 o 
   1   7   2      124.13      116.30     20.31 o 
   2   7   2       15.50       10.03      6.43 o 
   3   7   2       28.85       33.89      5.18 o 
   4   7   2       63.34       55.72      5.80 o 
   5   7   2        8.16        0.00      5.65 o 
   7   7   2       58.28       63.74     10.54 o 
   8   7   2       72.27       73.25     10.80 o 
   9   7   2       20.51       22.10      9.00 o 
  10   7   2        9.58        6.94      7.20 o 
  -4   8   2       83.12       76.08     14.39 o 
  -3   8   2      130.27      128.26     17.22 o 
  -2   8   2      419.07      382.72     24.68 o 
  -1   8   2      610.25      637.19     29.82 o 
   0   8   2       74.63       62.72     10.02 o 
   1   8   2      123.68      112.76      8.15 o 
   2   8   2      128.57      141.90      9.25 o 
   3   8   2      264.14      256.74     20.69 o 
   4   8   2      341.71      394.80     22.36 o 
   5   8   2      359.33      434.64     24.93 o 
   6   8   2      100.27      116.18     13.62 o 
   7   8   2       51.30       49.61     10.02 o 
   8   8   2      191.95      194.57     17.48 o 
   9   8   2        8.62        9.51      8.48 o 
  -3   9   2      120.52      113.35     17.99 o 
  -2   9   2      483.45      494.53     30.84 o 
  -1   9   2      101.22       74.03     12.08 o 
   0   9   2      179.87      198.69     17.99 o 
   1   9   2       18.09       12.08      6.68 o 
   2   9   2        2.54       -1.53      4.63 o 
   3   9   2      168.21      168.53     10.26 o 
   4   9   2      561.26      590.92     27.76 o 
   5   9   2      262.92      266.80     20.31 o 
   6   9   2      173.59      257.29     21.08 o 
   7   9   2       51.45       80.45     13.62 o 
   8   9   2        6.46        5.65      6.43 o 
  -1  10   2      154.59      167.84     20.05 o 
   0  10   2       14.93        8.48     10.54 o 
   1  10   2        0.60       19.02      9.51 o 
   2  10   2      110.83      125.18     13.88 o 
   3  10   2      217.20      263.72     19.53 o 
   4  10   2      159.82      143.42     15.42 o 
   5  10   2      114.95      131.86     16.19 o 
   6  10   2        3.57        4.88      6.43 o 
   7  10   2       23.55       16.19      8.23 o 
   8  10   2        9.65       14.91      9.00 o 
   1  11   2        0.30       -3.60      8.23 o 
   2  11   2        7.06       -3.34      8.48 o 
   4  11   2       64.42       63.49     11.31 o 
   5  11   2       37.31       44.98     11.82 o 
   6  11   2       24.20       16.19      7.97 o 
  -4 -10   3        4.02        4.37      6.43 o 
  -3 -10   3       48.16       42.92     10.80 o 
  -2 -10   3       59.16       69.66     11.82 o 
  -1 -10   3       60.95       64.26     13.62 o 
   0 -10   3       28.49       30.07     10.28 o 
   1 -10   3        2.88        7.97      7.97 o 
  -6  -9   3        4.98        7.97      6.17 o 
  -5  -9   3        0.30        0.77      4.88 o 
  -4  -9   3        3.78       -1.80      4.00 o 
  -3  -9   3       59.87       53.72      8.74 o 
  -2  -9   3       83.65       91.25     12.85 o 
  -1  -9   3      200.60      235.44     19.53 o 
   0  -9   3       38.36       55.01     11.57 o 
   1  -9   3       11.96        9.77     10.28 o 
   2  -9   3       30.72       17.22      8.74 o 
   3  -9   3       75.74       65.03     13.62 o 
  -7  -8   3        0.10       -4.88      5.40 o 
  -6  -8   3       38.76       58.60     11.31 o 
  -5  -8   3       70.97       88.40      7.79 o 
  -4  -8   3       47.60       58.14      6.72 o 
  -3  -8   3       64.64       69.02     12.47 o 
  -2  -8   3       38.46       38.75      5.62 o 
  -1  -8   3        3.07        2.57      7.71 o 
   0  -8   3       10.28       15.16      9.51 o 
   1  -8   3      100.88      123.38     15.42 o 
   2  -8   3      178.54      192.26     19.79 o 
   3  -8   3       32.60       41.13     13.37 o 
   4  -8   3       86.46       67.60     13.11 o 
   5  -8   3      161.30      133.40     16.96 o 
  -7  -7   3      126.66      119.52     14.39 o 
  -6  -7   3       26.28       38.04      9.77 o 
  -5  -7   3      102.41      124.65      8.60 o 
  -4  -7   3      494.08      508.44     19.53 o 
  -3  -7   3        6.13       10.97      4.06 o 
  -2  -7   3        1.35       -0.56      4.07 o 
  -1  -7   3       71.38       53.33      5.71 o 
   0  -7   3       19.57       23.39      9.77 o 
   1  -7   3      102.84      116.44     14.39 o 
   2  -7   3      689.26      793.98     33.93 o 
   3  -7   3      179.02      213.34     19.53 o 
   4  -7   3       84.28       72.23     13.62 o 
   5  -7   3       40.22       29.30      9.25 o 
   6  -7   3       11.07        5.91      7.45 o 
  -8  -6   3      163.42      178.38     16.19 o 
  -7  -6   3       34.30       53.46     11.05 o 
  -6  -6   3       54.90       71.71     10.80 o 
  -5  -6   3        5.24        7.33      5.14 o 
  -4  -6   3       11.53       11.82      4.18 o 
  -3  -6   3      225.72      230.94     19.02 o 
  -2  -6   3       61.50       66.98      6.17 o 
  -1  -6   3        1.29       -0.61      3.26 o 
   0  -6   3      416.68      437.67     12.78 o 
   1  -6   3       52.45       46.27      8.74 o 
   3  -6   3        8.10       22.36      8.74 o 
   4  -6   3        8.38       -3.86      8.23 o 
   5  -6   3        8.64       -0.77      8.23 o 
   6  -6   3        3.47        4.11      6.43 o 
   7  -6   3       45.73       39.84     11.82 o 
  -8  -5   3       32.27       57.83      9.77 o 
  -7  -5   3      415.91      376.81     20.82 o 
  -6  -5   3        1.32        1.29      5.65 o 
  -5  -5   3       20.63       31.67      7.07 o 
  -4  -5   3      204.91      255.78     10.79 o 
  -3  -5   3      971.46     1094.23    113.99 o 
  -2  -5   3     1134.41     1110.30    160.26 o 
  -1  -5   3      322.76      356.07     11.35 o 
   0  -5   3        0.90       -2.28      3.07 o 
   1  -5   3        2.24        0.19      3.18 o 
   2  -5   3        3.93        0.26      8.23 o 
   3  -5   3        5.23       12.08      9.00 o 
   4  -5   3       41.42       37.78     10.54 o 
   5  -5   3      189.08      181.72     17.48 o 
   6  -5   3       40.24       33.67     11.31 o 
   7  -5   3      166.58      154.73     17.74 o 
   8  -5   3       98.32       80.45     14.39 o 
  -8  -4   3      152.66      144.20     14.14 o 
  -7  -4   3       60.61       69.66     10.02 o 
  -6  -4   3        5.83        4.11      4.63 o 
  -5  -4   3      284.86      393.26     21.33 o 
  -4  -4   3      436.13      526.48     25.06 o 
  -3  -4   3      452.65      487.97     42.80 o 
  -2  -4   3     1609.83     1554.35     79.55 o 
  -1  -4   3      758.76      759.30     52.05 o 
   0  -4   3        7.40        5.73      3.64 o 
   1  -4   3      321.86      353.22     18.38 o 
   2  -4   3      584.65      644.38     24.16 o 
   3  -4   3      207.14      206.40     15.16 o 
   4  -4   3      540.43      578.84     24.68 o 
   5  -4   3      565.85      572.16     26.73 o 
   6  -4   3        7.41        2.06      6.43 o 
   7  -4   3      194.62      145.74     14.39 o 
   8  -4   3       15.30       11.31      8.48 o 
  -8  -3   3        9.29        3.86      4.37 o 
  -7  -3   3       11.75        8.23      5.65 o 
  -6  -3   3      155.32      163.47     13.62 o 
  -5  -3   3      249.07      267.83     16.19 o 
  -4  -3   3      377.50      395.06     18.76 o 
  -3  -3   3      469.42      515.72      7.49 o 
  -2  -3   3        0.87        1.23      2.84 o 
  -1  -3   3     1391.79     1375.33    174.91 o 
   0  -3   3     1178.67     1223.71     50.16 o 
   1  -3   3     4983.33     5086.07    325.15 o 
   2  -3   3      626.81      629.80     30.97 o 
   3  -3   3      686.84      627.42     21.59 o 
   4  -3   3     1602.12     1712.87     38.81 o 
   5  -3   3      229.17      232.10     16.19 o 
   6  -3   3       72.69       74.54     11.31 o 
   7  -3   3      608.25      532.32     24.68 o 
   8  -3   3      117.92       87.13     11.31 o 
  -8  -2   3       41.55       47.81     10.02 o 
  -7  -2   3        6.81       -0.77      5.65 o 
  -6  -2   3      130.20      118.49     11.05 o 
  -5  -2   3      108.40      111.81     11.82 o 
  -4  -2   3        4.73        7.71      4.88 o 
  -3  -2   3        1.62        0.00      4.11 o 
  -2  -2   3      333.23      368.59     11.95 o 
  -1  -2   3       76.27       57.51     10.54 o 
   0  -2   3     3584.92     3838.61     89.16 o 
   1  -2   3     1967.59     1997.62    128.07 o 
   2  -2   3     1702.13     1632.85     16.45 o 
   3  -2   3       44.77       31.10      5.40 o 
   4  -2   3      161.42      160.65     11.57 o 
   5  -2   3       32.60       29.30      6.68 o 
   6  -2   3      209.78      183.26     13.37 o 
   7  -2   3      172.22      155.76     14.14 o 
   8  -2   3      517.21      508.93     24.42 o 
   9  -2   3      152.20      159.10     19.53 o 
  -8  -1   3       62.49       52.07      4.63 o 
  -6  -1   3      319.66      362.16     19.53 o 
  -5  -1   3        5.94       13.11      5.14 o 
  -4  -1   3      132.85      128.26     10.54 o 
  -3  -1   3      165.93      187.38     11.05 o 
  -2  -1   3       64.48       71.20      6.94 o 
  -1  -1   3      178.21      213.54     27.50 o 
   0  -1   3      112.12      123.78      6.64 o 
   1  -1   3      411.70      487.00     35.97 o 
   2  -1   3       10.70       11.06      1.98 o 
   3  -1   3       55.72       59.80      3.10 o 
   4  -1   3        0.35        2.91      1.84 o 
   5  -1   3       49.25       40.43      6.04 o 
   6  -1   3      652.38      688.33     22.88 o 
   7  -1   3      314.54      339.31     29.94 o 
   8  -1   3      417.13      495.30     29.30 o 
   9  -1   3        8.42       13.88      7.97 o 
  10  -1   3        6.53        7.20     10.80 o 
  -7   0   3        0.94       -1.02      3.54 o 
  -6   0   3        0.31       -2.08      2.71 o 
  -5   0   3        1.12       -2.48      2.80 o 
  -4   0   3      223.92      213.27      8.54 o 
  -3   0   3      168.03      128.30      6.27 o 
  -2   0   3       28.84       16.50      3.09 o 
  -1   0   3        5.16        2.30      2.22 o 
   0   0   3     1539.65     1518.76    108.60 o 
   1   0   3      505.66      549.28     19.02 o 
   2   0   3        3.80        5.00      1.96 o 
   3   0   3       33.43       33.46      5.32 o 
   4   0   3      833.16      909.38     39.44 o 
   5   0   3        9.97       13.15      2.56 o 
   6   0   3      521.61      527.98     20.06 o 
   7   0   3      131.13      129.05     11.31 o 
   8   0   3     1317.33     1576.38     48.07 o 
   9   0   3       18.53       32.39      9.77 o 
  10   0   3       41.07       46.01     12.08 o 
  -8   1   3        1.43       10.54      9.77 o 
  -6   1   3      223.47      242.48     11.07 o 
  -5   1   3      279.80      313.51     11.45 o 
  -4   1   3      948.55     1094.34     32.13 o 
  -3   1   3     1563.34     1593.45     21.90 o 
  -2   1   3     2402.89     2389.12     35.47 o 
  -1   1   3        1.36       10.54      3.60 o 
   0   1   3      319.28      264.74      9.51 o 
   1   1   3     1336.37     1223.46    115.41 o 
   2   1   3      219.04      249.10      4.87 o 
   3   1   3       11.24        8.13      2.11 o 
   4   1   3     6934.38     7807.11    112.14 o 
   5   1   3      191.31      212.66      7.66 o 
   6   1   3        0.39        6.63      3.22 o 
   7   1   3      563.52      522.80     77.37 o 
   8   1   3       19.27       11.31      7.20 o 
   9   1   3       12.45        9.25      9.00 o 
  10   1   3       41.08       44.72     11.05 o 
  -7   2   3      112.24      154.48     18.51 o 
  -6   2   3       58.50      112.84     15.68 o 
  -5   2   3      509.44      537.46     21.85 o 
  -4   2   3     1111.07     1157.68     28.79 o 
  -3   2   3        0.63       12.34      4.63 o 
  -2   2   3      386.45      408.17     14.14 o 
  -1   2   3      374.99      327.46     11.82 o 
   0   2   3      561.64      453.15     13.11 o 
   1   2   3      340.10      322.32     11.82 o 
   2   2   3        7.84        4.35      2.80 o 
   3   2   3     3768.44     3794.47     79.42 o 
   4   2   3       57.38       59.84      5.08 o 
   5   2   3      210.93      222.19     20.44 o 
   6   2   3        0.36       -0.58      2.57 o 
   7   2   3       20.94       22.02      4.50 o 
   8   2   3      508.51      526.75     87.78 o 
   9   2   3       62.36       76.60     12.59 o 
  10   2   3      181.45      204.60     19.28 o 
  -7   3   3      104.73      143.68     19.02 o 
  -6   3   3      172.12      225.16     20.31 o 
  -5   3   3      215.83      215.14     17.99 o 
  -4   3   3        0.43        0.83      4.13 o 
  -3   3   3       23.23       25.45      6.43 o 
  -2   3   3      136.81      131.09      9.51 o 
  -1   3   3     2679.25     2491.94     35.21 o 
   0   3   3     3379.05     3037.36     38.55 o 
   1   3   3     7511.50     7202.84     66.06 o 
   2   3   3     1091.04      963.23     53.72 o 
   3   3   3      976.89     1033.69     17.24 o 
   4   3   3      127.38      156.71      7.21 o 
   5   3   3      185.97      192.94     15.55 o 
   6   3   3      338.30      366.21     28.02 o 
   7   3   3      127.00      116.86     21.72 o 
   8   3   3       84.69       66.44     16.71 o 
   9   3   3       36.08       36.62     15.04 o 
  10   3   3      108.86      104.87     14.39 o 
  -7   4   3       24.09       28.53     13.37 o 
  -6   4   3        4.08       -1.03     10.80 o 
  -5   4   3       32.10       32.90     10.02 o 
  -4   4   3      129.72      151.65     15.68 o 
  -3   4   3      406.88      442.78     14.14 o 
  -2   4   3      758.32      829.18     30.72 o 
  -1   4   3     1322.77     1291.91     26.99 o 
   0   4   3     1661.33     1637.81     94.97 o 
   1   4   3      125.97      122.87      6.17 o 
   2   4   3     1291.54     1184.43    134.56 o 
   3   4   3       12.48       28.20      4.88 o 
   4   4   3       81.47       74.12      2.75 o 
   5   4   3       93.81       74.19      5.72 o 
   6   4   3     1017.17     1086.03     65.41 o 
   7   4   3      627.12      652.85     27.76 o 
   8   4   3      120.60      114.54     32.51 o 
   9   4   3       93.56       91.38      7.78 o 
  10   4   3       50.08       37.44      9.00 o 
  -6   5   3       11.68        5.65      8.74 o 
  -5   5   3      153.24      147.79     17.74 o 
  -4   5   3        1.48       10.02      9.77 o 
  -3   5   3       63.82       69.40     13.11 o 
  -2   5   3      114.74      115.50      8.13 o 
  -1   5   3       72.03       75.22      6.68 o 
   0   5   3      296.43      282.31     10.13 o 
   1   5   3     1054.89     1251.33     27.50 o 
   2   5   3      116.43      110.62      6.30 o 
   3   5   3       77.28       52.89      6.04 o 
   4   5   3      624.45      561.32     37.81 o 
   5   5   3     1996.50     2089.10     67.73 o 
   6   5   3      485.47      544.94     20.56 o 
   7   5   3      159.52      160.68      9.81 o 
   8   5   3        4.19       -0.91      3.61 o 
   9   5   3        0.81        0.69      4.17 o 
  10   5   3       48.32       58.10      9.00 o 
  -5   6   3      226.32      253.69     24.42 o 
  -4   6   3      198.72      228.76     21.33 o 
  -3   6   3       63.06       47.55     10.28 o 
  -2   6   3        2.06       -2.31      5.91 o 
  -1   6   3        5.08        5.14      5.34 o 
   0   6   3        0.68       -2.89      3.58 o 
   1   6   3       31.20       27.75      5.00 o 
   2   6   3      181.79      143.41      8.08 o 
   3   6   3      605.42      673.76     34.83 o 
   4   6   3       84.52       70.25      5.65 o 
   5   6   3       99.74      103.32      7.72 o 
   6   6   3      244.06      273.84     20.82 o 
   7   6   3       45.00       43.73      6.18 o 
   8   6   3        1.52       -3.38      3.77 o 
   9   6   3      119.47      127.07     25.57 o 
  10   6   3       26.25       35.47      8.48 o 
  -5   7   3      114.75      148.57     21.59 o 
  -4   7   3       60.28       80.45     14.39 o 
  -3   7   3       94.61       94.07     15.42 o 
  -2   7   3      431.93      404.83     24.42 o 
  -1   7   3       26.62       28.53     10.28 o 
   0   7   3      143.58      146.39      9.14 o 
   1   7   3       97.39       83.59      7.45 o 
   2   7   3      349.35      353.51     24.68 o 
   3   7   3       62.33       62.74      6.43 o 
   4   7   3      350.97      350.85     20.31 o 
   5   7   3        1.60       -2.57      5.40 o 
   6   7   3        5.57       14.39      7.45 o 
   7   7   3       32.38       32.13      6.09 o 
   8   7   3       64.96       76.60     12.34 o 
   9   7   3      624.45      632.82     29.82 o 
  10   7   3       24.73       22.10      7.45 o 
  -4   8   3       26.52       14.65      9.25 o 
  -3   8   3       42.55       43.70     10.80 o 
  -2   8   3      190.14      149.85     15.68 o 
  -1   8   3       98.31       90.73     13.37 o 
   0   8   3      115.09      127.64      9.50 o 
   1   8   3      180.92      184.84     10.39 o 
   2   8   3      119.87      110.26     13.75 o 
   3   8   3       89.13      106.01     11.70 o 
   4   8   3       28.77       23.39      9.25 o 
   5   8   3      657.18      677.28     29.04 o 
   6   8   3        2.94        3.34      6.17 o 
   7   8   3      257.47      323.60     23.39 o 
   8   8   3       94.00      127.23     15.68 o 
   9   8   3       86.92       92.79     12.59 o 
  -2   9   3      254.74      241.87     21.85 o 
  -1   9   3      170.10      148.82     17.74 o 
   0   9   3        3.56       -2.83      8.48 o 
   1   9   3       67.98       76.05      7.99 o 
   2   9   3       54.70       60.34     18.89 o 
   3   9   3        4.42        0.24      4.81 o 
   4   9   3       77.44       87.39     13.11 o 
   5   9   3      107.13      126.72     15.42 o 
   6   9   3       73.26       60.92     11.31 o 
   7   9   3       49.55       59.12     13.11 o 
   8   9   3       93.45      102.56     14.14 o 
   9   9   3        6.88       10.02      7.20 o 
  -1  10   3      181.07      171.96     19.79 o 
   0  10   3        4.23       -0.26      6.43 o 
   1  10   3       19.16       31.62     11.05 o 
   2  10   3        8.55        8.67      5.18 o 
   3  10   3       90.68      103.33     13.62 o 
   4  10   3      190.63      182.75     16.71 o 
   5  10   3        1.80        2.31      7.97 o 
   6  10   3       65.16       66.31     13.37 o 
   7  10   3       21.01       23.13      9.00 o 
   8  10   3        0.05        2.57      6.43 o 
   1  11   3       70.38       59.89     11.05 o 
   4  11   3      152.97      155.51     17.22 o 
   5  11   3      159.36      188.92     19.28 o 
   6  11   3      355.78      388.12     26.99 o 
  -3 -10   4        8.91        9.51      7.20 o 
  -2 -10   4       44.99       59.63     12.59 o 
  -1 -10   4       74.18       96.39     14.65 o 
   0 -10   4      163.42      216.94     22.88 o 
   1 -10   4        6.33       -3.08     11.05 o 
  -5  -9   4        1.55       -1.03      7.71 o 
  -4  -9   4        9.85        2.75      4.72 o 
  -3  -9   4       11.79       10.06      4.88 o 
  -2  -9   4       33.04       30.84      7.97 o 
  -1  -9   4       91.34      110.27     14.14 o 
   0  -9   4       79.33      109.50     15.16 o 
   1  -9   4       38.03       35.73     12.85 o 
   2  -9   4        5.33        9.51      8.23 o 
   3  -9   4       51.65       73.25     15.16 o 
  -6  -8   4        9.82        9.00      7.97 o 
  -5  -8   4        0.09       -0.61      8.74 o 
  -4  -8   4       61.64       64.95      7.43 o 
  -3  -8   4      127.04      143.90     22.10 o 
  -2  -8   4        8.94       10.38      4.79 o 
  -1  -8   4       79.31       96.39     13.62 o 
   0  -8   4       23.79       19.28      7.97 o 
   1  -8   4        8.99        2.57      7.20 o 
   2  -8   4       19.65       16.19      8.48 o 
   3  -8   4      168.01      174.01     18.25 o 
   4  -8   4       46.38       48.32     12.08 o 
   5  -8   4       85.64       78.65     16.19 o 
  -7  -7   4       46.41       51.15     10.80 o 
  -6  -7   4        1.32       -1.03      6.68 o 
  -5  -7   4       23.23       34.98      6.22 o 
  -4  -7   4      144.50      187.96     10.39 o 
  -3  -7   4       69.24       89.36     15.04 o 
  -2  -7   4       16.35       20.15      4.63 o 
  -1  -7   4       40.86       34.82      5.54 o 
   0  -7   4       78.76       95.10     13.37 o 
   1  -7   4        0.13        0.77      6.43 o 
   2  -7   4       66.07       74.80     11.82 o 
   3  -7   4      148.97      181.72     18.76 o 
   4  -7   4       34.95       32.64     10.54 o 
   5  -7   4       71.28       52.95     13.62 o 
   6  -7   4       71.87       49.86     12.85 o 
  -7  -6   4        7.03       22.10      9.25 o 
  -6  -6   4        9.58       21.33      6.94 o 
  -5  -6   4       65.38       87.59      7.45 o 
  -4  -6   4      110.63      125.81     22.75 o 
  -3  -6   4       13.90       16.28      4.26 o 
  -2  -6   4       39.95       31.00      4.59 o 
  -1  -6   4       69.89       58.13      7.84 o 
   0  -6   4      155.29      120.71     10.02 o 
   1  -6   4      140.87      162.70     15.94 o 
   2  -6   4      133.77      130.57     13.88 o 
   3  -6   4        9.19        5.65      9.77 o 
   4  -6   4       51.28       61.94     13.11 o 
   5  -6   4        2.92       -3.34      8.23 o 
   6  -6   4       12.71       12.59      9.51 o 
   7  -6   4        0.08       -0.26      8.48 o 
  -7  -5   4       10.54       25.19      9.25 o 
  -6  -5   4       14.51       10.02      7.71 o 
  -5  -5   4        1.63        1.69      3.44 o 
  -4  -5   4       24.35       20.10      5.00 o 
  -3  -5   4       40.79       44.88      6.55 o 
  -2  -5   4      256.29      289.20     14.78 o 
  -1  -5   4      567.98      611.46     33.29 o 
   0  -5   4      259.96      283.99     11.05 o 
   1  -5   4       16.69       15.54      4.50 o 
   2  -5   4      295.20      337.23     19.79 o 
   3  -5   4      277.40      268.60     18.51 o 
   4  -5   4      445.20      520.49     27.25 o 
   5  -5   4       50.11       48.84      9.77 o 
   6  -5   4      452.08      399.43     24.16 o 
   7  -5   4        2.14       -2.57      5.91 o 
   8  -5   4       96.96       85.08     13.62 o 
  -8  -4   4       42.24       57.83     10.28 o 
  -7  -4   4       83.69       95.62     12.85 o 
  -6  -4   4       27.33       30.07      7.71 o 
  -5  -4   4       93.39      101.27     11.57 o 
  -4  -4   4       96.32      106.95      7.83 o 
  -3  -4   4      427.69      441.56     41.90 o 
  -2  -4   4      330.40      368.76     34.19 o 
  -1  -4   4      395.50      359.66     11.02 o 
   0  -4   4     9887.09    10216.83    140.80 o 
   1  -4   4       13.73       11.27      3.99 o 
   2  -4   4        7.97        8.19      2.46 o 
   3  -4   4        3.95       11.31      8.74 o 
   4  -4   4       56.03       58.35     10.28 o 
   5  -4   4      122.66      103.07     13.37 o 
   6  -4   4      588.24      571.90     26.73 o 
   7  -4   4      192.62      140.34     14.14 o 
   8  -4   4       49.90       45.24     10.80 o 
  -8  -3   4       28.74       34.70      8.48 o 
  -7  -3   4        0.53       -0.26      6.43 o 
  -6  -3   4        4.69        3.60      4.63 o 
  -5  -3   4      102.19       93.30     10.80 o 
  -4  -3   4      820.43     1022.99     32.39 o 
  -3  -3   4       81.56       80.95      6.29 o 
  -2  -3   4      616.42      629.10     31.10 o 
  -1  -3   4       35.54       39.33      4.42 o 
   0  -3   4       74.61       72.68      5.38 o 
   1  -3   4     2675.45     2586.16     51.54 o 
   2  -3   4       19.43       16.07      2.82 o 
   3  -3   4      298.15      286.17      7.33 o 
   4  -3   4      523.21      516.89     22.36 o 
   5  -3   4      455.56      436.44     21.33 o 
   6  -3   4      223.73      209.74     16.19 o 
   7  -3   4       23.04       30.84      9.77 o 
   8  -3   4       17.62       20.01      6.81 o 
   9  -3   4        5.95        9.25      8.74 o 
  -8  -2   4        1.30        2.96      1.64 o 
  -7  -2   4        3.60       -2.31      5.40 o 
  -6  -2   4       27.75       40.87      9.77 o 
  -5  -2   4      304.14      253.95     16.19 o 
  -4  -2   4      208.27      228.50     14.91 o 
  -3  -2   4      490.40      588.61     21.08 o 
  -2  -2   4       19.37       15.75      6.30 o 
  -1  -2   4       33.47       37.95      4.63 o 
   0  -2   4      619.93      631.96     25.26 o 
   1  -2   4     2136.69     2112.41     65.96 o 
   2  -2   4     1796.45     1775.08     36.78 o 
   3  -2   4      352.16      312.24      9.07 o 
   4  -2   4       91.97       69.08      9.46 o 
   5  -2   4      149.67      150.18      9.08 o 
   6  -2   4       13.05       12.32      7.07 o 
   7  -2   4       12.56       14.10      5.85 o 
   8  -2   4        0.22       -0.14      7.58 o 
   9  -2   4      102.82      109.50     17.48 o 
  -8  -1   4       18.38       18.39      3.72 o 
  -7  -1   4      118.15       86.36      6.04 o 
  -6  -1   4       35.80       39.18      4.09 o 
  -5  -1   4      478.56      401.26     11.08 o 
  -3  -1   4       51.79       36.50      5.40 o 
  -2  -1   4        0.37       -1.33      2.08 o 
  -1  -1   4        7.02        2.27      2.14 o 
   0  -1   4      622.12      560.62     15.88 o 
   1  -1   4       69.61       63.39      6.38 o 
   2  -1   4     2349.46     2263.42     26.66 o 
   3  -1   4      690.32      647.99     32.47 o 
   4  -1   4       35.65       38.03      4.18 o 
   5  -1   4      239.61      247.61     20.09 o 
   6  -1   4      207.06      200.79     10.06 o 
   7  -1   4       11.05       11.03      5.96 o 
   8  -1   4       80.23       80.19     12.85 o 
   9  -1   4      273.54      327.46     26.22 o 
  10  -1   4       44.29       52.69     15.68 o 
  -7   0   4        3.52        6.05      3.21 o 
  -6   0   4        4.05       11.41      4.17 o 
  -5   0   4      105.57      106.02      7.24 o 
  -4   0   4        0.16        1.29      3.46 o 
  -3   0   4      646.17      721.80     15.81 o 
  -2   0   4      420.33      436.35     11.53 o 
  -1   0   4        3.54        0.86      2.68 o 
   0   0   4      453.67      435.04     11.70 o 
   1   0   4      366.87      343.30      8.52 o 
   2   0   4      301.85      287.77      5.82 o 
   3   0   4      538.02      562.76     13.66 o 
   4   0   4      122.95      145.83      7.31 o 
   5   0   4     1264.35     1410.67     66.75 o 
   6   0   4      331.90      358.50     29.94 o 
   7   0   4      759.71      929.56     21.66 o 
   8   0   4     1720.09     2033.90     56.80 o 
   9   0   4      200.86      246.75     22.88 o 
  10   0   4        7.28       11.05      8.74 o 
  -6   1   4        0.85       -2.31      5.65 o 
  -5   1   4       12.98       15.42      5.91 o 
  -4   1   4      211.19      235.96     14.14 o 
  -3   1   4      167.48      158.85     11.05 o 
  -2   1   4      599.59      582.95     19.02 o 
  -1   1   4      688.50      643.35     18.51 o 
   0   1   4      250.91      252.92     11.31 o 
   1   1   4      310.37      285.82     11.05 o 
   2   1   4     1370.04     1433.99     59.13 o 
   3   1   4       42.53       64.12     10.15 o 
   4   1   4     1177.13     1200.44     53.33 o 
   5   1   4      418.59      457.79     23.02 o 
   6   1   4      570.75      636.38     29.15 o 
   7   1   4       34.12       37.52      5.12 o 
   8   1   4      142.17      166.04     16.45 o 
   9   1   4       16.85       10.28      7.71 o 
  10   1   4        0.31        7.71      7.71 o 
  -7   2   4       20.36       39.84     13.11 o 
  -5   2   4      538.14      552.36     23.39 o 
  -4   2   4      273.84      278.11     15.94 o 
  -3   2   4      896.60     1025.05     28.02 o 
  -2   2   4      547.41      439.27     16.19 o 
  -1   2   4       49.18       35.98      6.43 o 
   0   2   4      379.99      376.30     14.14 o 
   1   2   4      192.42      224.39     11.05 o 
   2   2   4      517.29      447.98     64.26 o 
   3   2   4      424.04      426.65     10.17 o 
   4   2   4      469.63      408.60      6.33 o 
   5   2   4       40.42      102.32      8.18 o 
   6   2   4      300.87      313.84     10.68 o 
   7   2   4       49.66       53.14      9.90 o 
   8   2   4       62.41       50.70     12.85 o 
   9   2   4       75.15       96.39     14.65 o 
  10   2   4       49.30       85.59     13.62 o 
  -7   3   4      190.14      267.06     25.96 o 
  -6   3   4      141.90      188.15     20.82 o 
  -5   3   4      132.01      183.52     18.51 o 
  -4   3   4      210.59      191.49     14.65 o 
  -3   3   4      220.24      229.27     14.14 o 
  -2   3   4        4.22        5.91      6.17 o 
  -1   3   4       10.07        2.83      4.11 o 
   0   3   4     1875.23     1675.86     30.07 o 
   1   3   4     3085.76     2687.80     37.78 o 
   2   3   4      587.03      479.11     15.94 o 
   3   3   4     1474.91     1431.17     19.99 o 
   4   3   4     1273.49     1329.90     20.69 o 
   5   3   4       43.20       35.95      4.61 o 
   6   3   4      222.46      223.07     13.49 o 
   7   3   4       58.53       56.23     15.42 o 
   8   3   4       15.63        9.22      3.50 o 
   9   3   4      102.81       86.84     12.59 o 
  10   3   4       33.41       36.50     10.80 o 
  11   3   4       87.01       96.90     15.16 o 
  -6   4   4      164.72      229.02     24.93 o 
  -5   4   4       61.29       97.16     16.19 o 
  -4   4   4        0.41       -3.37      4.63 o 
  -3   4   4      299.23      353.21     14.02 o 
  -2   4   4      280.07      268.98     11.30 o 
  -1   4   4     1056.54     1023.51     25.19 o 
   0   4   4     1131.75     1182.10     27.25 o 
   1   4   4     1639.83     1484.11     29.82 o 
   2   4   4      130.48      181.94      6.65 o 
   3   4   4      814.09      776.17     12.45 o 
   4   4   4      500.62      492.81     25.58 o 
   5   4   4       36.54       32.74      7.07 o 
   6   4   4       77.94       73.27      6.33 o 
   7   4   4      219.53      192.51     10.08 o 
   8   4   4       98.18      104.13     11.18 o 
   9   4   4       26.24       16.77      4.23 o 
  10   4   4       20.48       15.58      7.97 o 
  11   4   4      139.27      187.63     19.53 o 
  -6   5   4       39.50       52.95     13.88 o 
  -5   5   4        4.71        5.40     12.08 o 
  -4   5   4       23.80       13.88     11.57 o 
  -3   5   4       58.09       58.06      8.61 o 
  -2   5   4      293.97      311.11     13.75 o 
  -1   5   4     1071.01     1077.60     88.03 o 
   0   5   4      779.94      724.08     63.36 o 
   1   5   4      474.26      429.47     15.81 o 
   2   5   4        1.36        1.20      2.89 o 
   3   5   4      172.80      193.98      7.56 o 
   4   5   4      946.18      932.79     29.30 o 
   5   5   4      246.18      237.46     23.26 o 
   6   5   4      674.68      731.93     28.79 o 
   7   5   4      673.36      720.88     19.17 o 
   8   5   4      295.20      304.31     22.49 o 
   9   5   4       12.89       12.12      5.16 o 
  10   5   4        2.64        5.48      4.63 o 
  -5   6   4        4.77        1.80      9.00 o 
  -4   6   4      121.05      145.48     19.53 o 
  -3   6   4       55.82       76.34     14.39 o 
  -2   6   4      213.06      212.59     11.56 o 
  -1   6   4      805.75      815.16     19.72 o 
   0   6   4        2.67       -0.79      4.63 o 
   1   6   4      118.00      109.24      7.45 o 
   2   6   4       13.09       20.30      4.27 o 
   3   6   4      933.30      937.96     25.32 o 
   4   6   4     1024.50      996.18     41.77 o 
   5   6   4     1241.49     1268.97     35.73 o 
   6   6   4      868.89     1004.89     22.66 o 
   7   6   4      206.41      233.70     19.28 o 
   8   6   4      414.92      441.82     27.25 o 
   9   6   4        6.60       10.09      4.88 o 
  10   6   4      107.60       94.76     16.71 o 
  -4   7   4       41.82       43.18     12.85 o 
  -3   7   4       35.67       43.70     13.37 o 
  -2   7   4      166.43      218.99     20.56 o 
  -1   7   4        6.50        9.51      5.09 o 
   0   7   4      220.27      250.09     12.00 o 
   1   7   4       59.74       59.93      6.54 o 
   2   7   4        1.82       -0.81      4.18 o 
   3   7   4      279.99      272.39     22.62 o 
   4   7   4      580.02      607.63     25.96 o 
   5   7   4      150.31      135.71     14.91 o 
   6   7   4      379.31      428.47     23.90 o 
   7   7   4       79.43       92.69      8.07 o 
   8   7   4       54.12       47.76      8.61 o 
   9   7   4      246.70      246.31     18.25 o 
  10   7   4      188.67      157.82     15.16 o 
  -3   8   4        1.68       -2.31      8.23 o 
  -2   8   4        2.20       -4.88      6.94 o 
  -1   8   4      704.24      695.27     31.87 o 
   0   8   4       49.47       45.40      6.33 o 
   1   8   4       36.14       31.68      6.09 o 
   2   8   4       49.88       48.04      6.94 o 
   3   8   4      154.43      165.63      9.39 o 
   4   8   4       33.38       40.61     10.28 o 
   5   8   4      605.05      578.32     27.50 o 
   6   8   4       98.33      116.44     14.65 o 
   7   8   4       86.44       78.91     12.08 o 
   8   8   4       10.51       12.52      5.55 o 
   9   8   4      111.80      120.29     14.39 o 
  10   8   4       74.14       90.22     13.62 o 
  -2   9   4       21.39       25.19     11.31 o 
  -1   9   4      276.48      251.38     21.08 o 
   0   9   4      265.37      249.32     20.05 o 
   1   9   4        1.02        1.41      4.13 o 
   2   9   4        1.16        1.21      3.89 o 
   3   9   4       37.80       48.84     10.80 o 
   4   9   4       19.15       23.39      7.97 o 
   5   9   4       17.08       13.11      8.74 o 
   6   9   4       31.33       44.21     11.05 o 
   7   9   4       86.09       91.25     14.39 o 
   8   9   4        1.78        2.06      8.74 o 
   9   9   4        4.14        3.60      8.74 o 
  -1  10   4      184.00      169.90     19.02 o 
   0  10   4      204.28      187.12     18.51 o 
   1  10   4       96.59       94.85     13.37 o 
   2  10   4       72.50       75.80      8.35 o 
   3  10   4       11.24       20.56      9.00 o 
   4  10   4       36.93       23.65      9.25 o 
   5  10   4       57.27       70.94     12.85 o 
   6  10   4       87.03      105.64     14.91 o 
   7  10   4      173.58      188.15     19.28 o 
   8  10   4        0.15        4.37      9.51 o 
   3  11   4      104.35      132.12     15.68 o 
   4  11   4       70.18       77.37     13.37 o 
   5  11   4      184.03      241.35     20.82 o 
   6  11   4      178.45      199.46     20.31 o 
  -4  -9   5       48.00       42.89      6.63 o 
  -3  -9   5        5.42        3.07      5.40 o 
  -2  -9   5        2.33        2.83      7.20 o 
  -1  -9   5        3.74       12.34      7.45 o 
   0  -9   5       25.68       25.45      9.51 o 
   1  -9   5       26.20       37.78     13.11 o 
   2  -9   5       90.72      110.01     17.22 o 
  -5  -8   5        1.27       -0.60      4.43 o 
  -4  -8   5        9.75       13.07      5.00 o 
  -3  -8   5      110.48      107.42      8.01 o 
  -2  -8   5        8.97        9.22      3.88 o 
  -1  -8   5        2.43       -3.34      4.88 o 
   0  -8   5       85.82      123.89     16.19 o 
   1  -8   5        2.16       -4.11      9.25 o 
   2  -8   5        0.03       -7.45      9.51 o 
   3  -8   5      105.74      112.58     15.68 o 
   4  -8   5       28.52       32.64     12.08 o 
  -6  -7   5        9.76        7.71      6.43 o 
  -5  -7   5        1.33       -0.33      4.32 o 
  -4  -7   5       22.94       34.21      5.96 o 
  -3  -7   5      163.44      167.61     14.01 o 
  -2  -7   5      231.46      214.44     26.47 o 
  -1  -7   5      102.26       76.92      7.50 o 
   0  -7   5        5.50        0.51      7.97 o 
   1  -7   5        1.80        0.51      5.91 o 
   2  -7   5        1.73       -5.14      6.17 o 
   3  -7   5       38.39       53.72     12.59 o 
   4  -7   5       36.10       42.67     12.34 o 
   5  -7   5       64.65       69.91     14.39 o 
   6  -7   5        0.85       -9.77      9.25 o 
  -6  -6   5        1.10        4.11      7.45 o 
  -5  -6   5       29.30       53.91      6.43 o 
  -4  -6   5      103.05      147.17      9.59 o 
  -3  -6   5       87.14      103.51      8.08 o 
  -2  -6   5      408.81      359.10     15.68 o 
  -1  -6   5      263.69      249.28     26.99 o 
   0  -6   5       96.24       92.33      8.61 o 
   1  -6   5        5.80        2.06      6.43 o 
   2  -6   5       37.73       33.41     11.05 o 
   3  -6   5       64.19       68.88     11.31 o 
   4  -6   5      167.74      159.36     16.45 o 
   5  -6   5      195.54      223.10     20.82 o 
   6  -6   5        5.62        7.20      7.71 o 
   7  -6   5      112.30       96.39     15.68 o 
  -7  -5   5        5.01        3.08      5.40 o 
  -6  -5   5       48.61       66.06     10.28 o 
  -5  -5   5       55.78       72.23     11.57 o 
  -4  -5   5      131.71      147.16     12.85 o 
  -3  -5   5      118.62      151.28     21.98 o 
  -2  -5   5        0.12       -0.77      3.51 o 
  -1  -5   5      253.06      181.39     48.96 o 
   0  -5   5      143.85      166.03     13.75 o 
   1  -5   5      588.33      742.02     76.98 o 
   2  -5   5       85.35      100.68     15.42 o 
   3  -5   5      331.99      344.17     21.33 o 
   4  -5   5      768.17      853.61     33.16 o 
   5  -5   5      194.15      190.46     18.76 o 
   6  -5   5       53.20       41.64     12.08 o 
   7  -5   5      171.15      151.14     17.22 o 
  -7  -4   5       17.62       24.16      8.48 o 
  -6  -4   5       62.73       67.60     10.54 o 
  -5  -4   5        3.29        0.26      4.37 o 
  -4  -4   5       86.36       85.71      6.95 o 
  -3  -4   5       34.96       48.65      6.29 o 
  -2  -4   5       10.62        5.10      3.33 o 
  -1  -4   5      154.55      151.58     37.14 o 
   0  -4   5     1782.22     2148.28    252.02 o 
   1  -4   5      389.90      328.45     21.41 o 
   2  -4   5      318.53      310.53      8.31 o 
   3  -4   5       96.04      104.77     15.55 o 
   4  -4   5      220.49      217.96     16.19 o 
   5  -4   5       25.00       28.53      8.74 o 
   6  -4   5       19.42       22.10     10.02 o 
   7  -4   5       49.13       46.75      8.31 o 
   8  -4   5      130.99      113.48     10.93 o 
  -6  -3   5       63.35      106.93     14.14 o 
  -5  -3   5       34.28       32.90      8.48 o 
  -4  -3   5      518.86      456.23     22.36 o 
  -3  -3   5      385.91      437.93     45.62 o 
  -2  -3   5      166.03      187.03      8.96 o 
  -1  -3   5      108.83      108.62     12.21 o 
   0  -3   5        7.28        2.61      1.72 o 
   1  -3   5      248.85      298.47      9.25 o 
   2  -3   5       64.65       71.34      4.28 o 
   3  -3   5       82.95       87.28      4.72 o 
   4  -3   5        4.17        0.97      3.40 o 
   5  -3   5       91.89       98.99      9.18 o 
   6  -3   5      396.29      434.12     17.32 o 
   7  -3   5      117.51      103.06     13.62 o 
   8  -3   5      184.47      167.85     26.73 o 
   9  -3   5        6.04       12.34      8.74 o 
  -7  -2   5        4.93        2.48      1.61 o 
  -6  -2   5        8.64        2.90      1.66 o 
  -5  -2   5       63.94       41.04      3.44 o 
  -2  -2   5       68.64       47.00      8.65 o 
  -1  -2   5       62.12       56.12      4.56 o 
   0  -2   5       68.67       72.71      4.50 o 
   1  -2   5       66.25       57.65      4.53 o 
   2  -2   5      820.98      777.89     48.86 o 
   3  -2   5      990.10     1074.05     38.45 o 
   4  -2   5     1220.23     1292.52     39.07 o 
   5  -2   5       32.57       31.23      5.43 o 
   6  -2   5      407.58      421.34     15.86 o 
   7  -2   5       43.09       41.92      7.29 o 
   8  -2   5      657.93      742.57     36.50 o 
   9  -2   5       58.21       59.37     15.16 o 
  -7  -1   5       34.88       29.45      4.27 o 
  -6  -1   5       39.01       35.38      4.32 o 
  -5  -1   5      125.86      128.79      7.45 o 
  -4  -1   5      264.39      258.13      9.89 o 
  -3  -1   5      500.51      416.42     12.09 o 
  -2  -1   5      476.63      507.64     24.80 o 
  -1  -1   5       47.96       51.15      4.09 o 
   0  -1   5       23.36       18.19      3.36 o 
   1  -1   5     1349.04     1242.82     21.22 o 
   2  -1   5      737.75      680.10     11.45 o 
   3  -1   5      362.02      353.66     14.23 o 
   4  -1   5     3699.33     4069.57    129.84 o 
   5  -1   5       17.23       16.02      2.76 o 
   6  -1   5       43.56       50.07      9.38 o 
   7  -1   5       11.99       12.99      6.48 o 
   8  -1   5       63.12       65.54     14.14 o 
   9  -1   5      226.36      197.40     22.10 o 
  10  -1   5       76.54       81.99     17.22 o 
  -7   0   5        9.27       13.58      3.95 o 
  -6   0   5        0.26        3.42      4.24 o 
  -5   0   5      100.48       95.36      9.51 o 
  -4   0   5      367.75      329.07     19.28 o 
  -3   0   5        2.64        6.88      4.01 o 
  -2   0   5       78.94       83.89     10.80 o 
  -1   0   5       71.86       52.95      6.68 o 
   0   0   5       97.60       68.18      4.90 o 
   1   0   5      289.85      288.06      9.23 o 
   2   0   5       21.46       16.62      2.41 o 
   3   0   5     1850.53     1865.18     21.24 o 
   4   0   5        7.60        5.01      2.57 o 
   5   0   5       97.21       96.62      7.28 o 
   6   0   5      185.03      164.87     12.33 o 
   7   0   5      372.86      483.74     26.22 o 
   8   0   5     1172.21     1360.99     46.27 o 
   9   0   5      257.81      278.62     24.42 o 
  10   0   5      200.31      222.85     22.88 o 
  -6   1   5       53.62       40.87      9.25 o 
  -5   1   5       88.33       80.71     10.54 o 
  -4   1   5        0.03        0.00      6.94 o 
  -3   1   5        8.68        5.91      7.20 o 
  -2   1   5        5.38        1.54      6.17 o 
  -1   1   5      738.15      742.05     22.88 o 
   0   1   5      290.80      299.44     13.88 o 
   1   1   5     3357.48     3382.04     44.47 o 
   2   1   5      447.77      432.26      7.96 o 
   3   1   5      794.16      839.27     71.56 o 
   4   1   5      216.47      229.41     11.66 o 
   5   1   5      166.73      167.60     12.36 o 
   6   1   5      478.32      482.54     45.84 o 
   7   1   5       85.48       71.51      6.08 o 
   8   1   5      168.38      184.81     17.48 o 
   9   1   5       25.48       24.68      9.25 o 
  10   1   5       65.18       56.29     12.85 o 
  -5   2   5        1.73        3.34      7.20 o 
  -4   2   5       83.85       88.16     10.28 o 
  -3   2   5      350.00      361.90     18.25 o 
  -2   2   5      315.82      363.19     16.71 o 
  -1   2   5      504.35      544.14     19.28 o 
   0   2   5      248.98      253.18     13.37 o 
   1   2   5        0.15        0.77      4.37 o 
   2   2   5     1516.93     1487.66     82.76 o 
   3   2   5      399.98      480.40     11.63 o 
   4   2   5       10.58       15.01      2.40 o 
   5   2   5       79.71      101.03      7.46 o 
   6   2   5      455.23      487.54     57.83 o 
   7   2   5      225.68      217.70     15.29 o 
   8   2   5      123.54      111.99      8.23 o 
   9   2   5       96.26      106.41     14.39 o 
  10   2   5       62.13       74.28     13.37 o 
  -6   3   5       92.16      120.29     17.48 o 
  -5   3   5      341.91      405.60     22.88 o 
  -4   3   5       78.12       85.85     11.82 o 
  -3   3   5        8.49        9.77      6.17 o 
  -2   3   5      271.91      286.85     15.68 o 
  -1   3   5       25.91       31.10      7.97 o 
   0   3   5       76.57       77.62      9.25 o 
   1   3   5     1852.47     1860.41     33.16 o 
   2   3   5       36.01       27.25      5.65 o 
   3   3   5        8.19       30.15      4.09 o 
   4   3   5       98.92       93.10      5.90 o 
   5   3   5     1547.67     1567.53     24.26 o 
   6   3   5      227.97      217.96      9.90 o 
   7   3   5       55.42       55.94     10.92 o 
   8   3   5        4.60       -0.73      3.88 o 
   9   3   5       53.95       39.82     10.28 o 
  10   3   5        7.44        3.34      9.00 o 
  11   3   5       22.63       35.73     12.34 o 
  -6   4   5       78.47      134.43     20.56 o 
  -5   4   5      400.42      623.82     36.50 o 
  -4   4   5      374.43      517.65     32.90 o 
  -3   4   5        5.50        6.68      6.43 o 
  -2   4   5       15.74       12.34      6.43 o 
  -1   4   5      154.19      137.51     12.59 o 
   0   4   5      184.26      169.38     11.31 o 
   1   4   5      920.23      791.41     22.88 o 
   2   4   5      466.48      330.80     14.91 o 
   3   4   5     1261.42     1140.46     26.99 o 
   4   4   5      104.71       82.77     14.30 o 
   5   4   5       89.70       93.29      7.36 o 
   6   4   5      111.81      116.50      8.09 o 
   7   4   5       58.98       63.64     12.59 o 
   8   4   5        1.90        4.95      3.80 o 
   9   4   5       36.46       34.13      5.67 o 
  10   4   5        1.89        3.96      4.66 o 
  11   4   5       21.07        6.43     10.80 o 
  -5   5   5      142.48      195.35     24.42 o 
  -4   5   5       26.92       50.12     12.59 o 
  -3   5   5       41.25       45.51      7.58 o 
  -2   5   5      453.88      486.05     16.69 o 
  -1   5   5      277.00      295.73     12.79 o 
   0   5   5     1165.44     1171.23     58.22 o 
   1   5   5     1226.37     1057.70     40.23 o 
   2   5   5     1513.33     1386.78     51.41 o 
   3   5   5      115.06      116.31     15.68 o 
   4   5   5      360.77      289.69      9.51 o 
   5   5   5        2.18        4.52      3.77 o 
   6   5   5      130.20      145.93     14.91 o 
   7   5   5      300.94      303.23     14.91 o 
   8   5   5      254.54      249.22     21.85 o 
   9   5   5      911.70      920.95     33.93 o 
  10   5   5        7.80        9.93      4.61 o 
  11   5   5       15.26        7.20      9.00 o 
  -4   6   5        3.29       -1.80      8.48 o 
  -3   6   5      143.39      201.00     22.36 o 
  -2   6   5      424.46      513.50     40.10 o 
  -1   6   5       70.82       79.40      8.45 o 
   0   6   5      455.29      466.80     24.03 o 
   1   6   5      542.19      480.55     14.44 o 
   2   6   5      292.76      241.60     10.03 o 
   3   6   5       13.06       22.51      6.30 o 
   4   6   5      397.37      394.29     20.05 o 
   5   6   5     2043.39     2065.78     45.49 o 
   6   6   5       45.51       42.94      6.27 o 
   7   6   5     1421.97     1514.32     28.98 o 
   8   6   5      391.57      406.72     31.10 o 
   9   6   5      165.51      172.89     12.21 o 
  10   6   5        3.02        2.81      4.45 o 
  -4   7   5       27.95       33.16     12.59 o 
  -3   7   5       20.53       41.90     13.88 o 
  -2   7   5      203.99      279.40     22.88 o 
  -1   7   5       39.80       32.04      6.54 o 
   0   7   5       79.52       70.55      7.36 o 
   1   7   5       47.62       44.33      5.72 o 
   2   7   5       58.71       45.78      5.71 o 
   3   7   5       54.06       43.95      6.68 o 
   4   7   5      409.80      323.86     18.51 o 
   5   7   5      552.55      527.18     25.45 o 
   6   7   5       90.43       92.27     12.34 o 
   7   7   5      209.03      217.85     12.24 o 
   8   7   5      202.40      211.38     22.23 o 
   9   7   5       27.80       29.88      6.33 o 
  10   7   5       15.03       12.10      5.99 o 
  -3   8   5       65.16      120.55     20.31 o 
  -2   8   5       31.58       22.10     10.54 o 
  -1   8   5       57.83       49.61     13.37 o 
   0   8   5       94.49       96.59      8.95 o 
   1   8   5       51.09       48.78      6.54 o 
   2   8   5       21.09       13.55      5.06 o 
   3   8   5      125.33      119.47     10.80 o 
   4   8   5      339.61      353.16     20.82 o 
   5   8   5       31.20       29.82      8.23 o 
   6   8   5       66.53       61.69     10.80 o 
   7   8   5       74.42       73.51     13.11 o 
   8   8   5        6.71        3.45      5.34 o 
   9   8   5        9.23        5.19      6.17 o 
  10   8   5       28.81       29.30      8.48 o 
  -1   9   5       35.22       26.22     11.31 o 
   0   9   5      106.86       92.02     13.62 o 
   1   9   5       27.65       17.79      5.44 o 
   2   9   5       91.58       86.67     15.16 o 
   3   9   5       68.38       64.77     10.02 o 
   4   9   5      136.62      144.97     15.68 o 
   5   9   5      131.54      135.46     15.42 o 
   6   9   5      508.76      566.50     29.30 o 
   7   9   5      156.67      178.64     18.25 o 
   8   9   5       69.51       88.68     14.39 o 
   9   9   5       79.79       87.13     13.88 o 
   0  10   5       44.63       35.73     12.08 o 
   1  10   5      153.05      132.63     14.91 o 
   2  10   5      184.78      190.72     17.48 o 
   3  10   5       14.09       35.47     10.28 o 
   4  10   5       38.90       42.41     10.54 o 
   5  10   5        6.69       14.91      9.77 o 
   6  10   5       13.09       12.34      7.71 o 
   7  10   5       58.99       46.52     11.82 o 
   8  10   5       58.51       98.70     15.42 o 
   3  11   5      123.41      133.14     15.68 o 
   4  11   5       14.96       25.45     10.54 o 
   5  11   5        0.66       11.82      9.00 o 
   6  11   5       43.68       49.35     10.80 o 
  -2  -9   6       20.02       16.96      7.97 o 
  -1  -9   6        0.46       -5.91      7.71 o 
   0  -9   6        0.14        8.48     10.28 o 
   1  -9   6       15.19       34.96     13.37 o 
  -4  -8   6        3.39        3.86      6.94 o 
  -3  -8   6        7.50       11.05      5.14 o 
  -2  -8   6       87.11      103.61      8.96 o 
  -1  -8   6       54.34       62.97     11.31 o 
   0  -8   6       11.54        7.97      7.20 o 
   1  -8   6       37.22       44.47     13.37 o 
   2  -8   6       19.06        8.48     11.05 o 
   3  -8   6       16.12       15.94     10.02 o 
   4  -8   6        6.20       12.59     11.31 o 
  -5  -7   6        6.72        5.00      7.45 o 
  -4  -7   6        8.45        6.56      4.90 o 
  -3  -7   6       13.60       26.45      5.67 o 
  -2  -7   6       67.36       70.74      9.77 o 
  -1  -7   6       95.42       88.00      9.25 o 
   0  -7   6       44.41       69.14     12.34 o 
   1  -7   6        0.18       -2.31      8.48 o 
   2  -7   6        8.35        7.45      9.77 o 
   3  -7   6        1.00        4.11      8.23 o 
   4  -7   6       16.30        7.97      8.23 o 
   5  -7   6       90.07       74.03     13.11 o 
  -5  -6   6        1.39        6.06      4.17 o 
  -4  -6   6        1.32        2.80      3.70 o 
  -3  -6   6       84.74       83.60     12.59 o 
  -2  -6   6       54.02       70.08      6.80 o 
  -1  -6   6      116.04      116.03      8.23 o 
   0  -6   6     1608.01     1902.65    158.20 o 
   1  -6   6        7.95        9.00      6.94 o 
   2  -6   6        0.99       -0.77      8.48 o 
   3  -6   6        7.35       11.82      8.23 o 
   4  -6   6       79.15       89.19     13.62 o 
   5  -6   6       56.92       76.11      8.72 o 
   6  -6   6      166.71      129.89     24.42 o 
  -6  -5   6        2.58       -2.31      7.97 o 
  -5  -5   6       29.59       30.33      7.97 o 
  -4  -5   6      106.27      116.73      8.38 o 
  -3  -5   6       33.11       35.13      5.71 o 
  -2  -5   6      186.43      219.34     46.27 o 
  -1  -5   6       10.52       15.85      4.40 o 
   0  -5   6        0.34       -1.78      2.02 o 
   1  -5   6      459.27      356.10     29.05 o 
   2  -5   6        6.49       -1.54      8.23 o 
   3  -5   6       17.36       19.80      5.12 o 
   4  -5   6      258.35      302.18     30.59 o 
   5  -5   6      155.77      149.42     10.80 o 
   6  -5   6       61.86       72.20      9.09 o 
   7  -5   6        5.80        2.23      5.23 o 
  -6  -4   6       29.67       61.69     12.08 o 
  -5  -4   6      104.63      152.16     16.71 o 
  -4  -4   6       44.45       55.01     10.28 o 
  -3  -4   6      145.87      139.86      9.20 o 
  -2  -4   6       39.21       55.91     16.96 o 
  -1  -4   6       27.15       26.47      6.17 o 
   0  -4   6       43.20       37.55      6.61 o 
   1  -4   6      340.53      329.53     11.75 o 
   2  -4   6      339.42      317.54      8.46 o 
   3  -4   6      104.49      106.26      9.00 o 
   4  -4   6       79.43       75.92     10.67 o 
   5  -4   6      195.33      178.78     15.68 o 
   6  -4   6        0.41        0.90      5.45 o 
   7  -4   6        0.31       -3.04      4.17 o 
   8  -4   6        0.17        2.29      6.62 o 
  -6  -3   6       26.68       13.13      1.64 o 
  -5  -3   6       66.86       29.68      3.34 o 
  -4  -3   6       10.04        4.63      1.64 o 
  -3  -3   6       22.04       16.40      5.80 o 
  -2  -3   6       31.99       19.37      5.35 o 
  -1  -3   6       79.29       62.51      7.04 o 
   0  -3   6      266.46      272.49     11.38 o 
   1  -3   6        4.43        2.85      1.94 o 
   2  -3   6      410.80      401.84     25.10 o 
   3  -3   6      357.56      383.17     15.01 o 
   4  -3   6       17.27        7.39      4.99 o 
   5  -3   6        0.39        0.31      4.28 o 
   6  -3   6       39.77       39.36      7.35 o 
   7  -3   6        3.11        1.51      4.94 o 
   8  -3   6       70.09       82.76     14.65 o 
   9  -3   6      150.34      180.44     21.59 o 
  -6  -2   6        3.25        2.31      2.18 o 
  -5  -2   6        0.45       -0.44      1.85 o 
  -4  -2   6      154.21      113.79      6.17 o 
  -3  -2   6        2.54        5.08      2.89 o 
  -2  -2   6      454.43      385.81     15.94 o 
  -1  -2   6      135.41      143.88     10.29 o 
   0  -2   6      361.51      356.90     12.08 o 
   1  -2   6       88.95       85.82      4.16 o 
   2  -2   6        2.60        4.76      2.51 o 
   3  -2   6        0.60        2.27      2.97 o 
   4  -2   6       12.58        7.65      3.54 o 
   5  -2   6      464.55      464.99     42.80 o 
   6  -2   6      189.36      190.53     11.18 o 
   7  -2   6      459.05      485.60     35.73 o 
   9  -2   6      134.60      124.40     19.28 o 
  -6  -1   6        0.86        2.22      2.59 o 
  -5  -1   6       43.00       34.59      4.00 o 
  -4  -1   6      345.29      300.22     10.81 o 
  -3  -1   6      257.59      204.16      8.90 o 
  -2  -1   6      554.19      548.92     14.34 o 
  -1  -1   6      128.72      113.70      9.67 o 
   0  -1   6       16.91       21.80      4.43 o 
   1  -1   6      195.74      197.59      6.31 o 
   2  -1   6       17.74       12.75      2.71 o 
   3  -1   6      650.52      651.46     20.87 o 
   4  -1   6     1709.10     1690.35     25.71 o 
   5  -1   6      436.31      424.68     36.27 o 
   6  -1   6      194.60      219.00     29.04 o 
   7  -1   6       19.25       17.10      5.81 o 
   8  -1   6        7.52        4.88     10.02 o 
   9  -1   6        1.05      -12.59      9.51 o 
  10  -1   6        7.28        0.51     11.57 o 
  -6   0   6       22.57        9.25      5.91 o 
  -5   0   6      173.55      140.34     12.34 o 
  -4   0   6      165.54      151.14     12.85 o 
  -3   0   6      252.84      220.53     13.88 o 
  -2   0   6      178.35      142.91     12.08 o 
  -1   0   6       44.41       60.40      9.00 o 
   0   0   6        0.23        1.88      2.71 o 
   1   0   6       60.07       51.49      4.90 o 
   2   0   6     1397.73     1329.37     62.10 o 
   3   0   6      245.71      235.50     11.98 o 
   4   0   6      368.66      357.03      9.14 o 
   5   0   6       40.72       55.65      4.15 o 
   6   0   6        0.15       -2.13      2.39 o 
   7   0   6       36.56       34.19      9.25 o 
   8   0   6       49.38       53.98     12.85 o 
   9   0   6      281.46      334.66     26.73 o 
  10   0   6      185.56      201.77     23.13 o 
  -6   1   6       12.04       17.99      7.71 o 
  -5   1   6       11.50       17.99      7.45 o 
  -4   1   6       49.49       32.64      8.48 o 
  -3   1   6      130.73      127.75     12.59 o 
  -2   1   6        0.43        1.54      5.14 o 
  -1   1   6        7.52        2.31      6.68 o 
   0   1   6      785.96      880.85     25.70 o 
   1   1   6      967.01     1065.66     26.73 o 
   2   1   6      293.22      282.45      7.46 o 
   3   1   6      958.96     1032.73     41.99 o 
   4   1   6      635.96      653.79     11.61 o 
   5   1   6       82.76       89.32      4.82 o 
   6   1   6       28.77       26.68      5.23 o 
   7   1   6      428.78      406.50     21.21 o 
   8   1   6       27.12       32.64      9.51 o 
   9   1   6      280.30      282.48     23.13 o 
  10   1   6       78.20       72.48     15.94 o 
  -6   2   6       30.31       45.24     10.28 o 
  -5   2   6        8.06       21.08      8.48 o 
  -4   2   6        1.86       -6.68      6.17 o 
  -3   2   6       62.08       81.48     11.31 o 
  -2   2   6       66.26       73.77     10.80 o 
  -1   2   6      172.61      193.80     12.85 o 
   0   2   6      248.93      289.42     15.16 o 
   1   2   6      131.23      107.95      9.77 o 
   2   2   6      293.09      353.68     15.68 o 
   3   2   6      357.60      344.11     11.57 o 
   4   2   6      556.40      506.00      9.11 o 
   5   2   6       90.68       75.49      4.05 o 
   6   2   6      133.73      120.46      7.43 o 
   7   2   6      398.21      369.41     50.51 o 
   8   2   6       61.36       68.53     17.35 o 
   9   2   6       40.54       48.32     11.31 o 
  10   2   6        0.89       10.54      8.23 o 
  -5   3   6       11.17        7.45      8.74 o 
  -4   3   6       33.34       38.55     10.02 o 
  -3   3   6       12.00       24.16      7.45 o 
  -2   3   6      249.04      225.42     15.42 o 
  -1   3   6      569.00      618.68     24.42 o 
   0   3   6      317.43      352.39     17.48 o 
   1   3   6      138.12      113.35      9.77 o 
   2   3   6        0.22        1.54      4.88 o 
   3   3   6        2.06       41.64      7.97 o 
   4   3   6      229.45      184.47     14.01 o 
   5   3   6       95.52       89.77      7.20 o 
   6   3   6      265.07      293.73     11.59 o 
   7   3   6      513.19      504.17     38.30 o 
   8   3   6      161.15      156.83     26.60 o 
   9   3   6        2.42       11.31     10.28 o 
  10   3   6        0.22        3.34      9.77 o 
  11   3   6       15.29       11.31      9.51 o 
  -5   4   6      100.97      135.20     20.56 o 
  -4   4   6      278.29      353.42     23.39 o 
  -3   4   6       93.88      168.36     16.19 o 
  -2   4   6      185.72      216.42     15.94 o 
  -1   4   6     1231.18     1435.53     37.53 o 
   0   4   6       10.49        8.48      7.45 o 
   1   4   6       57.79       58.09     10.28 o 
   2   4   6        0.26        2.31      6.94 o 
   3   4   6      437.29      369.87     16.96 o 
   4   4   6      254.54      221.61     13.62 o 
   5   4   6      691.45      622.56     65.80 o 
   6   4   6     1056.52     1134.06     30.20 o 
   7   4   6      119.87      101.72      8.15 o 
   8   4   6      488.42      433.52     36.24 o 
   9   4   6        4.30        1.29      4.13 o 
  10   4   6       43.77       32.39      9.51 o 
  11   4   6       36.89       43.18     10.80 o 
  -4   5   6      122.15      179.67     22.10 o 
  -3   5   6       77.60      104.13     16.58 o 
  -2   5   6       54.27       67.86     11.57 o 
  -1   5   6        0.25       15.42      9.25 o 
   0   5   6       73.16       65.54      9.25 o 
   1   5   6      435.78      435.93     20.05 o 
   2   5   6      301.73      273.48     15.16 o 
   3   5   6      508.85      440.04     19.02 o 
   4   5   6      532.17      439.85     51.92 o 
   5   5   6        7.09        6.58      4.51 o 
   6   5   6      632.79      544.90     15.90 o 
   7   5   6      103.58      120.72      9.09 o 
   8   5   6       50.74       43.39      6.54 o 
   9   5   6      287.83      253.86     12.90 o 
  10   5   6       97.51       82.40     21.98 o 
  11   5   6       61.79       53.46     11.31 o 
  -4   6   6       34.24       38.30     16.45 o 
  -3   6   6        6.13        3.34     11.57 o 
  -2   6   6       23.79       31.13     10.28 o 
  -1   6   6     1645.29     1931.02     84.05 o 
   0   6   6        9.28        7.37      5.85 o 
   1   6   6       56.84       51.26      6.77 o 
   2   6   6      490.28      406.27     40.48 o 
   3   6   6      452.42      440.41     29.43 o 
   4   6   6        2.48       -2.31      7.20 o 
   5   6   6     1430.57     1229.65     36.50 o 
   6   6   6      419.72      443.94     15.90 o 
   7   6   6       45.00       51.44      6.81 o 
   8   6   6       45.53       41.19      6.18 o 
   9   6   6      181.08      188.92     11.72 o 
  10   6   6       66.19       62.89      9.51 o 
  -3   7   6       54.04       66.31     17.74 o 
  -2   7   6       67.50      109.50     18.51 o 
  -1   7   6      506.83      581.27     29.43 o 
   0   7   6      348.69      365.19     15.50 o 
   1   7   6       50.79       47.13      6.36 o 
   2   7   6        4.59        4.39      4.17 o 
   3   7   6       40.52       35.16      6.43 o 
   4   7   6       60.27       52.43     10.80 o 
   5   7   6       76.79       66.57     10.02 o 
   6   7   6       38.74       40.10     10.80 o 
   7   7   6      357.94      344.88     27.50 o 
   8   7   6       42.04       40.38      6.84 o 
   9   7   6        9.54        7.84      5.82 o 
  10   7   6       17.56        9.21      4.90 o 
  -2   8   6      156.36      179.92     21.85 o 
  -1   8   6      164.92      219.25     21.59 o 
   0   8   6       88.93       99.55      9.18 o 
   1   8   6       38.58       34.53      6.72 o 
   2   8   6       97.27       81.62      7.94 o 
   3   8   6       41.13       34.19      9.51 o 
   4   8   6      263.86      223.62     17.22 o 
   5   8   6      417.67      367.56     21.85 o 
   6   8   6      469.80      456.49     24.93 o 
   7   8   6      346.98      357.28     23.39 o 
   8   8   6        1.79        6.17      6.43 o 
   9   8   6        0.82        4.74      4.90 o 
  10   8   6       12.63        9.04      5.31 o 
  -1   9   6        1.81        3.86     11.05 o 
   0   9   6       11.04       23.90     11.05 o 
   1   9   6       21.78       17.65      6.17 o 
   2   9   6       76.65       71.81      7.83 o 
   3   9   6       59.91       74.54     12.34 o 
   4   9   6       72.86       57.32      9.77 o 
   5   9   6      380.15      339.28     22.36 o 
   6   9   6      258.69      239.55     19.53 o 
   7   9   6      138.49      142.14     15.42 o 
   8   9   6        6.74        9.25      8.74 o 
   9   9   6       80.46       69.14     12.08 o 
   1  10   6       10.54        8.23      8.74 o 
   2  10   6      106.33       98.70     12.59 o 
   3  10   6       69.33       67.60     11.31 o 
   4  10   6        1.20        6.94      8.74 o 
   5  10   6       21.81       32.13     10.28 o 
   6  10   6       37.20       35.98      9.77 o 
   7  10   6        0.77       -2.06      8.48 o 
   8  10   6       19.99       25.45     10.28 o 
   4  11   6        1.58       10.28      9.00 o 
   5  11   6       21.56       26.73      8.74 o 
  -2  -8   7       14.45       16.96      5.71 o 
  -1  -8   7        3.84        2.06      5.40 o 
   0  -8   7        5.99        0.77      5.65 o 
   1  -8   7       20.01       30.33     11.57 o 
   2  -8   7       24.65       26.73     12.59 o 
   3  -8   7       19.49       24.68     11.05 o 
  -4  -7   7       20.85       27.36      5.98 o 
  -3  -7   7        0.53       -1.27      3.70 o 
  -2  -7   7       31.53       36.97      6.59 o 
  -1  -7   7        0.30        2.06      4.88 o 
   0  -7   7       81.01      100.50     12.59 o 
   1  -7   7      117.48      148.31     16.96 o 
   2  -7   7        2.43        1.80      7.20 o 
   3  -7   7       37.17       44.72     13.62 o 
   4  -7   7       66.14       59.12     13.37 o 
   5  -7   7        7.13        5.14      8.74 o 
  -4  -6   7       21.93       20.56      7.07 o 
  -3  -6   7       10.09        7.60      9.25 o 
  -2  -6   7       15.88       21.78      5.09 o 
  -1  -6   7       38.64        4.28      9.97 o 
   0  -6   7      415.43      152.31     66.07 o 
   1  -6   7       27.00       24.68      7.45 o 
   2  -6   7        0.07       -1.03      6.17 o 
   3  -6   7        3.54       11.82      8.48 o 
   4  -6   7        0.56       -0.26      9.51 o 
   5  -6   7       31.42       38.04     12.85 o 
   6  -6   7       33.11       46.78     12.85 o 
  -5  -5   7        0.07       -1.16      1.82 o 
  -4  -5   7       93.95       27.15     40.10 o 
  -3  -5   7       38.90        9.88     14.78 o 
  -2  -5   7       41.41        7.74      7.58 o 
  -1  -5   7       35.05       15.09      6.52 o 
   0  -5   7        2.83        4.31      1.93 o 
   1  -5   7      120.02       89.15     12.71 o 
   3  -5   7       74.53       90.99     14.14 o 
   4  -5   7        7.25       11.57      9.77 o 
   5  -5   7       73.20       66.35     17.48 o 
   6  -5   7      108.71      105.37     10.68 o 
   7  -5   7       98.42       89.42     10.54 o 
  -5  -4   7       10.08        1.94      0.36 o 
  -4  -4   7       30.57        8.44      0.99 o 
  -3  -4   7       24.40       12.25      6.88 o 
  -2  -4   7       53.38       28.00     11.51 o 
  -1  -4   7      109.92       70.37      8.83 o 
   0  -4   7      121.35       85.01     10.56 o 
   1  -4   7        4.08       -0.40      3.54 o 
   2  -4   7       48.47       49.67      6.09 o 
   3  -4   7      169.59      123.85     48.32 o 
   4  -4   7      284.43      313.96     13.45 o 
   5  -4   7       30.19       33.64      6.46 o 
   6  -4   7      117.33      104.12     15.81 o 
   7  -4   7        4.62        3.34      6.18 o 
   8  -4   7      169.60      164.02     13.39 o 
  -6  -3   7       25.07       11.84      1.61 o 
  -5  -3   7       58.67       29.84      2.54 o 
  -4  -3   7       52.62       33.86      3.18 o 
  -3  -3   7      117.94       68.22      4.45 o 
  -2  -3   7      138.58      117.34     23.30 o 
  -1  -3   7        3.42       -0.85      2.26 o 
   0  -3   7        0.11       -0.38      2.85 o 
   1  -3   7      125.85      111.89     11.82 o 
   2  -3   7      172.95      158.17      8.88 o 
   3  -3   7      111.87      128.42      6.55 o 
   4  -3   7     1224.06     1323.86     25.76 o 
   5  -3   7       68.92       69.02     14.91 o 
   6  -3   7        8.73       11.75      6.09 o 
   7  -3   7        7.83        8.66      5.67 o 
   8  -3   7       28.87       25.45     10.02 o 
  -6  -2   7        1.92        2.85      1.79 o 
  -5  -2   7       23.68       16.66      2.78 o 
  -4  -2   7       14.42       11.16      3.21 o 
  -3  -2   7       40.09       25.59      7.45 o 
  -2  -2   7       30.78       25.89      4.01 o 
  -1  -2   7       82.35       58.15      6.17 o 
   0  -2   7      117.58      114.74      7.58 o 
   1  -2   7      286.38      306.28     10.32 o 
   2  -2   7       83.21       89.59      6.21 o 
   3  -2   7      524.43      544.58     11.41 o 
   4  -2   7       30.13       25.27      4.22 o 
   5  -2   7        9.88        7.94      5.34 o 
   6  -2   7        0.20        1.18      5.44 o 
   7  -2   7      130.10      156.78     11.51 o 
   8  -2   7      650.88      742.31     37.53 o 
   9  -2   7      209.37      230.56     24.16 o 
  -6  -1   7       13.20        9.77      5.14 o 
  -5  -1   7        7.42        4.40      4.50 o 
  -4  -1   7       82.87       65.14      9.64 o 
  -3  -1   7      169.73      153.45      8.44 o 
  -2  -1   7      116.65      123.12     11.82 o 
  -1  -1   7      520.91      460.35     19.53 o 
   0  -1   7      132.21      121.65     14.52 o 
   1  -1   7     1027.41     1052.45     63.36 o 
   2  -1   7       67.18       76.30      4.67 o 
   3  -1   7       47.59       43.99      4.00 o 
   4  -1   7      343.95      375.14     21.48 o 
   5  -1   7      128.16      109.15     16.74 o 
   6  -1   7      206.33      227.11     12.00 o 
   7  -1   7       42.43       50.38     12.08 o 
   8  -1   7      145.56      165.53     19.28 o 
   9  -1   7       33.96       34.19     11.31 o 
  10  -1   7       55.51       58.35     14.39 o 
  -6   0   7        9.40        7.20      4.63 o 
  -5   0   7        4.73        5.14      6.17 o 
  -4   0   7       97.73       97.16     10.54 o 
  -3   0   7      456.23      448.01     21.33 o 
  -2   0   7      201.38      187.63     13.62 o 
  -1   0   7      151.44      199.97     14.39 o 
   0   0   7       22.37       27.50      8.23 o 
   1   0   7      264.59      286.69     16.71 o 
   2   0   7        0.15        1.09      2.52 o 
   3   0   7       32.40       31.08      3.80 o 
   4   0   7      459.52      449.23     22.85 o 
   5   0   7        1.54       -0.18      2.85 o 
   6   0   7      232.72      257.55     28.02 o 
   7   0   7       34.90       34.44     10.80 o 
   8   0   7       83.89       94.59     15.16 o 
   9   0   7       34.48       34.96     13.11 o 
  10   0   7       53.49       42.92     15.16 o 
  -5   1   7      113.71      124.15     13.37 o 
  -4   1   7       22.55       24.93      8.74 o 
  -3   1   7        2.93        1.80      5.65 o 
  -2   1   7       63.80       59.12      9.00 o 
  -1   1   7        5.82        7.71      7.71 o 
   0   1   7       95.13      114.38     12.08 o 
   1   1   7     2043.16     2409.69     44.72 o 
   2   1   7      407.64      369.94     13.37 o 
   3   1   7      250.94      237.40      8.63 o 
   4   1   7      392.94      400.27     22.92 o 
   5   1   7      640.60      641.12     26.33 o 
   6   1   7        9.02        4.63      4.28 o 
   7   1   7      132.52      158.33     15.42 o 
   8   1   7       98.93       95.36     14.91 o 
   9   1   7        1.33       -1.29      6.94 o 
  10   1   7       37.19       52.95     14.65 o 
  -5   2   7       95.88      126.46     14.39 o 
  -4   2   7      109.10      128.52     13.88 o 
  -3   2   7        0.30        2.57      7.97 o 
  -2   2   7       99.77      104.10     11.82 o 
  -1   2   7      142.05      155.51     13.11 o 
   0   2   7       82.07       97.16     10.80 o 
   1   2   7      562.13      469.86     20.05 o 
   2   2   7       87.53       64.52      9.00 o 
   3   2   7      724.40      636.74     45.37 o 
   4   2   7       59.26       45.80      3.64 o 
   5   2   7        1.28        2.31      2.51 o 
   6   2   7      134.06      112.30      7.50 o 
   7   2   7       95.13       90.40      7.42 o 
   8   2   7      254.31      301.24     22.10 o 
   9   2   7      128.37      148.82     17.74 o 
  10   2   7       18.76       26.99     12.85 o 
  -5   3   7       34.97       35.73     11.31 o 
  -4   3   7        1.27       -4.63      8.23 o 
  -3   3   7       30.22       30.59      8.48 o 
  -2   3   7      933.09      989.32     33.41 o 
  -1   3   7       31.43       28.79      8.74 o 
   0   3   7      470.14      484.25     21.85 o 
   1   3   7      567.42      552.36     22.88 o 
   2   3   7      554.00      532.57     21.59 o 
   3   3   7       31.42       27.76      7.20 o 
   4   3   7      238.77      209.12     15.68 o 
   5   3   7       40.43       34.59      5.71 o 
   6   3   7      407.30      397.56     26.99 o 
   7   3   7      562.83      495.56     42.28 o 
   8   3   7      406.41      389.30     26.73 o 
   9   3   7      755.78      825.33     36.50 o 
  10   3   7        1.28        5.40     11.05 o 
  -4   4   7        6.96       19.28     11.05 o 
  -3   4   7      145.46      193.55     17.99 o 
  -2   4   7      258.74      322.32     20.31 o 
  -1   4   7        1.09        2.06      7.20 o 
   0   4   7      243.00      276.05     18.76 o 
   1   4   7      409.45      378.10     19.53 o 
   2   4   7      231.66      209.23     14.14 o 
   3   4   7       49.31       51.66     10.02 o 
   4   4   7       70.69       64.91      6.81 o 
   5   4   7      756.03      746.00     35.98 o 
   6   4   7       21.42       23.88      5.49 o 
   7   4   7     1390.21     1390.93     77.75 o 
   8   4   7      405.52      393.01     28.40 o 
   9   4   7      108.01       86.23     12.85 o 
  10   4   7        3.62       -2.31      6.68 o 
  11   4   7        1.74        5.65      7.71 o 
  -4   5   7      153.70      267.83     27.50 o 
  -3   5   7       57.86       96.90     15.68 o 
  -2   5   7      208.99      304.07     21.08 o 
  -1   5   7        2.39        5.65      6.68 o 
   0   5   7       86.69       80.45     13.11 o 
   1   5   7       15.07       12.34      9.00 o 
   2   5   7       71.13       47.55      8.74 o 
   3   5   7       84.60       68.37     10.80 o 
   4   5   7      124.12      113.35     10.80 o 
   5   5   7      212.78      199.63     10.42 o 
   6   5   7      445.03      411.57     15.07 o 
   7   5   7      239.87      246.52     20.95 o 
   8   5   7      232.12      241.61     20.56 o 
   9   5   7        5.67        7.88      5.62 o 
  10   5   7       12.07       13.98      4.63 o 
  -3   6   7      132.49      177.10     21.59 o 
  -2   6   7       11.72       11.60      6.98 o 
  -1   6   7        0.37       -4.48      4.85 o 
   0   6   7      252.95      283.23     14.15 o 
   1   6   7      206.80      196.20     10.94 o 
   2   6   7       24.45       26.05      5.26 o 
   3   6   7      450.06      390.88     12.47 o 
   4   6   7      444.79      387.09     19.53 o 
   5   6   7      101.26       85.34     10.80 o 
   6   6   7       12.04        9.21      5.14 o 
   7   6   7       46.52       39.16      7.16 o 
   8   6   7        2.89        3.84      4.66 o 
   9   6   7        1.87        0.64      5.30 o 
  10   6   7       13.60       12.77      5.25 o 
  -2   7   7        5.49        6.43     12.85 o 
  -1   7   7      185.49      242.77     24.80 o 
   0   7   7      534.08      641.66     21.23 o 
   1   7   7      111.06      120.39     11.57 o 
   2   7   7      331.72      321.54     29.04 o 
   3   7   7      293.21      222.31     17.74 o 
   4   7   7      208.54      191.75     15.94 o 
   5   7   7       33.94       31.36      9.77 o 
   6   7   7      330.62      265.00     17.48 o 
   7   7   7      503.07      495.95     18.33 o 
   8   7   7       78.86       82.30      9.18 o 
   9   7   7      151.89      132.41     21.33 o 
  10   7   7       76.84       97.29      9.99 o 
  -1   8   7      100.07      117.98     17.22 o 
   0   8   7      140.79      122.14     10.54 o 
   1   8   7      238.01      225.39     16.71 o 
   2   8   7      209.84      160.88     10.44 o 
   3   8   7        0.69        3.08      5.65 o 
   4   8   7       19.58       16.19      6.68 o 
   5   8   7      268.24      235.19     17.99 o 
   6   8   7      292.64      248.81     19.02 o 
   7   8   7      426.62      435.93     25.96 o 
   8   8   7      119.24      140.85     16.71 o 
   9   8   7       38.75       36.52      7.06 o 
   0   9   7       20.77       14.65     11.05 o 
   1   9   7       18.11       17.94      6.62 o 
   2   9   7       11.53        4.11      5.91 o 
   3   9   7      322.89      279.14     20.05 o 
   4   9   7       71.72       76.08     11.57 o 
   5   9   7       21.49       13.37      6.68 o 
   6   9   7      255.06      226.45     19.02 o 
   7   9   7      171.06      159.36     16.45 o 
   8   9   7      105.93       95.10     14.39 o 
   9   9   7       25.44       26.73      8.48 o 
   2  10   7       29.48       40.35     11.05 o 
   3  10   7       23.54       12.85      7.20 o 
   4  10   7      106.25       85.59     12.59 o 
   5  10   7       74.16       89.19     14.14 o 
   6  10   7       72.42       52.95     10.80 o 
   7  10   7       57.36       65.03     13.62 o 
  -2  -7   8        0.98       -2.61      1.74 o 
  -1  -7   8       13.36       10.80      6.17 o 
   0  -7   8       40.48       44.21      9.25 o 
   1  -7   8      223.59      190.98     16.71 o 
   2  -7   8        1.04        9.51      7.71 o 
   3  -7   8        4.02       17.74     11.57 o 
   4  -7   8       84.16      113.87     19.02 o 
  -3  -6   8       80.78        0.81     21.33 o 
  -2  -6   8        2.45        0.16      1.74 o 
  -1  -6   8        6.82        1.09      1.47 o 
   0  -6   8       46.26       30.24     20.31 o 
   1  -6   8       61.31       66.83      9.25 o 
   2  -6   8       35.00       37.27     10.54 o 
   3  -6   8        0.10       -5.14      9.25 o 
   4  -6   8        2.02        7.20      7.97 o 
   5  -6   8        1.18        5.14      8.48 o 
  -4  -5   8        3.30       -0.26      1.82 o 
  -3  -5   8        4.49        0.51      1.09 o 
  -2  -5   8        7.38        3.33      0.79 o 
  -1  -5   8       37.73       16.81      8.87 o 
   0  -5   8       30.09       29.47      9.19 o 
   1  -5   8       14.20        5.90      5.53 o 
   2  -5   8        0.95       -6.17      6.68 o 
   3  -5   8        2.30        3.08      6.17 o 
   4  -5   8       15.04        9.51      7.71 o 
   5  -5   8       38.37       55.26     12.08 o 
   6  -5   8       70.20      102.04     16.71 o 
  -4  -4   8       13.51        5.55      0.99 o 
  -3  -4   8        0.11        1.20      1.24 o 
  -2  -4   8       65.64       43.17     14.36 o 
  -1  -4   8       61.81       51.16     10.00 o 
   0  -4   8      117.04       80.19     13.08 o 
   1  -4   8       25.37       24.50      4.82 o 
   2  -4   8        2.34        0.86      3.21 o 
   3  -4   8        4.87       10.54      6.17 o 
   4  -4   8       39.35       56.80     11.82 o 
   5  -4   8      121.28      142.19     12.47 o 
   6  -4   8       63.65       62.00      8.26 o 
   7  -4   8       81.32       91.27     10.83 o 
  -5  -3   8       12.58        6.92      1.54 o 
  -4  -3   8       85.40       44.18      4.11 o 
  -3  -3   8       61.65       37.95      3.63 o 
  -2  -3   8      229.42      168.27     25.91 o 
  -1  -3   8      107.39       90.71     12.29 o 
   0  -3   8      121.95      125.44     33.67 o 
   1  -3   8        3.03       -0.90      4.18 o 
   2  -3   8        2.09        2.51      4.53 o 
   3  -3   8      106.27       76.38     29.04 o 
   4  -3   8      480.46      558.26     62.59 o 
   5  -3   8      124.33      135.62     10.13 o 
   6  -3   8       48.16       64.01     11.44 o 
   7  -3   8        1.18       -3.38      5.04 o 
   8  -3   8       18.38       15.68      9.00 o 
  -5  -2   8       62.07       35.43      6.68 o 
  -4  -2   8       83.78       48.78      4.53 o 
  -3  -2   8       32.91       22.99      3.54 o 
  -2  -2   8       52.75       39.58      6.43 o 
  -1  -2   8        3.06        3.99      5.78 o 
   0  -2   8       49.59       46.20      6.09 o 
   1  -2   8        1.04        2.10      3.70 o 
   2  -2   8      332.04      352.91     27.37 o 
   3  -2   8      242.54      240.33     17.39 o 
   4  -2   8      133.75      122.43      8.09 o 
   5  -2   8        3.02        7.09      4.61 o 
   6  -2   8       34.14       36.72      8.74 o 
   7  -2   8        2.34        2.97      6.09 o 
   8  -2   8       35.96       40.87     10.80 o 
   9  -2   8      181.74      211.54     23.65 o 
  -5  -1   8        1.59        2.31      4.88 o 
  -4  -1   8        1.28        3.08      4.11 o 
  -3  -1   8        0.43       -2.06      5.40 o 
  -2  -1   8       62.02       49.61      9.00 o 
  -1  -1   8       43.49       49.35      9.51 o 
   0  -1   8      267.45      312.14     19.02 o 
   1  -1   8      321.44      368.65     19.15 o 
   2  -1   8      181.87      197.05      7.15 o 
   3  -1   8      582.96      656.21     38.71 o 
   4  -1   8      332.91      327.72     14.60 o 
   5  -1   8        1.57        3.43      4.01 o 
   6  -1   8        0.69       -3.83      4.20 o 
   7  -1   8       50.75       46.52     11.31 o 
   8  -1   8        2.17       -4.37     10.02 o 
   9  -1   8      180.49      213.59     23.39 o 
  -5   0   8        2.98       -3.60      5.40 o 
  -4   0   8       48.31       41.90      8.74 o 
  -3   0   8      193.00      178.90     14.14 o 
  -2   0   8      316.13      363.44     19.53 o 
  -1   0   8      191.25      262.17     17.48 o 
   0   0   8      135.06      153.96     13.11 o 
   1   0   8        0.26       -2.87      3.51 o 
   2   0   8      213.96      251.13     17.74 o 
   3   0   8       20.64       19.35      3.64 o 
   4   0   8       46.31       41.67      4.36 o 
   5   0   8      136.10      130.48     13.06 o 
   6   0   8       78.71       87.35      7.90 o 
   7   0   8      223.33      238.01     20.05 o 
   8   0   8       25.02       30.84     11.82 o 
   9   0   8       83.78      103.33     15.68 o 
  10   0   8       11.27       15.94     12.34 o 
  -5   1   8       27.09       31.10      8.74 o 
  -4   1   8       47.87       52.95     10.28 o 
  -3   1   8       11.97       11.31      6.17 o 
  -2   1   8        3.97        2.31      7.45 o 
  -1   1   8      259.96      282.99     18.76 o 
   0   1   8       15.01       13.11      6.94 o 
   1   1   8       90.76       86.11     11.05 o 
   2   1   8      289.02      339.54     19.02 o 
   3   1   8      200.84      201.48      9.32 o 
   4   1   8      580.63      560.40     34.28 o 
   5   1   8      651.65      658.90     12.99 o 
   6   1   8      153.53      138.51      8.74 o 
   7   1   8      199.37      225.93     18.51 o 
   8   1   8       21.02       15.94     10.80 o 
   9   1   8        0.04      -11.82      9.77 o 
  10   1   8        0.41        0.00      7.71 o 
  -4   2   8      116.08      137.00     14.39 o 
  -3   2   8       18.86       39.07     10.28 o 
  -2   2   8       74.40       81.48     11.05 o 
  -1   2   8      760.62      872.11     31.36 o 
   0   2   8      116.57      109.50     12.85 o 
   1   2   8      120.27      121.32     14.14 o 
   2   2   8      213.02      221.56     17.22 o 
   3   2   8      567.28      528.72     22.88 o 
   4   2   8      199.79      166.18     10.87 o 
   5   2   8      476.29      421.26     13.33 o 
   6   2   8      454.40      437.98     14.38 o 
   7   2   8       24.28       21.39      5.74 o 
   8   2   8       11.11        3.08      8.74 o 
   9   2   8      116.71      121.58     15.94 o 
  10   2   8       87.48      106.93     19.28 o 
  -4   3   8       22.66       24.42      9.00 o 
  -3   3   8       31.17       37.78     11.31 o 
  -2   3   8       17.86       21.59      8.74 o 
  -1   3   8       18.74       25.45     11.05 o 
   0   3   8       58.00       62.97     10.80 o 
   1   3   8      297.81      312.30     20.82 o 
   2   3   8      347.72      324.89     18.25 o 
   3   3   8      189.51      187.89     14.14 o 
   4   3   8      157.30      143.55      8.34 o 
   5   3   8      109.82       96.20      7.26 o 
   6   3   8      184.50      157.82      9.14 o 
   7   3   8       33.98       33.84      6.48 o 
   8   3   8      381.26      339.56     21.46 o 
   9   3   8      630.69      698.87     34.44 o 
  10   3   8       82.85       70.17     13.37 o 
  -3   4   8        8.67       13.37      8.23 o 
  -2   4   8        3.64        0.26      9.25 o 
  -1   4   8      719.35      925.32     35.47 o 
   0   4   8       11.38        6.43      7.45 o 
   1   4   8        5.90        6.17      9.25 o 
   2   4   8      327.05      360.62     21.33 o 
   3   4   8      227.11      223.10     15.68 o 
   4   4   8        1.00       -6.68      5.40 o 
   5   4   8     1342.79     1242.53     35.86 o 
   6   4   8      303.46      293.69     12.27 o 
   7   4   8        1.02       -1.50      3.58 o 
   8   4   8       92.35       92.55      8.77 o 
   9   4   8      190.83      183.37     11.67 o 
  10   4   8       12.18       11.31     10.54 o 
  -3   5   8       79.15      143.94     19.02 o 
  -2   5   8       34.83       51.41     11.05 o 
  -1   5   8      237.30      272.71     19.28 o 
   0   5   8       59.18       87.13     14.14 o 
   1   5   8       78.07      100.50     13.62 o 
   2   5   8       42.21       49.61      9.77 o 
   3   5   8      101.65       98.19     11.31 o 
   4   5   8       18.47        6.43      8.23 o 
   5   5   8        0.48       -3.08      5.14 o 
   6   5   8        6.44        6.77      4.88 o 
   7   5   8      187.36      186.34     11.35 o 
   8   5   8       88.39       97.08      9.11 o 
   9   5   8        7.35        9.33      4.68 o 
  10   5   8        1.55        4.16      4.75 o 
  -2   6   8      165.15      224.43     15.97 o 
  -1   6   8      126.34      163.49     13.09 o 
   0   6   8        3.11        1.80      9.00 o 
   1   6   8        9.38       10.54      9.51 o 
   2   6   8      154.14      127.23     14.14 o 
   3   6   8        1.96       -0.26      5.65 o 
   4   6   8      271.37      208.20     14.91 o 
   5   6   8      239.47      200.74     16.19 o 
   6   6   8      402.37      351.62     20.31 o 
   7   6   8      214.84      211.48     12.29 o 
   8   6   8       23.53       25.89      5.92 o 
   9   6   8       18.21       13.48      5.53 o 
  10   6   8        1.52        2.38      5.14 o 
  -1   7   8        8.87        3.95      6.66 o 
   0   7   8       11.98       17.33      5.72 o 
   1   7   8      174.18      179.36     11.90 o 
   2   7   8      224.60      240.13     12.35 o 
   3   7   8       78.27       59.12      9.25 o 
   4   7   8      120.79      107.95     11.82 o 
   5   7   8      468.05      373.47     20.82 o 
   6   7   8      199.86      185.32     16.45 o 
   7   7   8      109.68       93.30     12.34 o 
   8   7   8        3.19        2.87      4.75 o 
   9   7   8       30.43       30.14      7.97 o 
  10   7   8        0.37       -2.65      4.45 o 
   0   8   8       95.42       81.22     10.08 o 
   1   8   8      174.25      181.79     30.84 o 
   2   8   8      228.58      221.77     55.13 o 
   3   8   8      150.05      128.00     13.37 o 
   4   8   8       10.93        5.65      7.71 o 
   5   8   8        3.85        4.63      7.71 o 
   6   8   8        2.21        7.20      6.17 o 
   7   8   8       35.86       42.67      9.77 o 
   8   8   8       95.37       86.11     12.34 o 
   9   8   8       51.16       52.77      7.35 o 
   1   9   8       78.74       73.16     11.05 o 
   2   9   8       38.70       37.27     10.28 o 
   3   9   8       13.23        7.45      6.43 o 
   4   9   8       42.63       35.47      8.74 o 
   5   9   8      122.00      129.29     15.68 o 
   6   9   8       48.21       43.70     10.28 o 
   7   9   8      227.13      223.36     20.31 o 
   8   9   8      235.29      219.25     20.05 o 
   3  10   8       16.04       22.10      8.23 o 
   4  10   8       60.34       70.68     12.85 o 
   5  10   8      171.40      163.47     16.71 o 
   6  10   8      129.01      104.36     14.39 o 
   1  -7   9       56.03       70.43     13.37 o 
  -1  -6   9        0.01        0.80      0.61 o 
   0  -6   9        0.06        0.00      6.68 o 
   1  -6   9        4.35       10.02      8.23 o 
   2  -6   9        9.46       11.05      5.91 o 
   3  -6   9       42.14       56.29     12.59 o 
   4  -6   9       57.33       88.93     14.91 o 
  -3  -5   9        4.57        0.19      2.14 o 
  -2  -5   9        3.87        0.47      0.61 o 
  -1  -5   9       11.36        7.24      2.35 o 
   0  -5   9       23.12       23.81      6.04 o 
   1  -5   9       26.39       26.73      8.23 o 
   2  -5   9        4.19        8.74      7.20 o 
   3  -5   9        0.45       -4.11      7.20 o 
   4  -5   9      116.99      137.00     17.48 o 
   5  -5   9        0.55       -2.31      9.51 o 
   6  -5   9        7.65       20.82      9.51 o 
  -3  -4   9        5.20        2.02      1.29 o 
  -2  -4   9       13.72        8.33      2.87 o 
  -1  -4   9       22.62       18.73      5.01 o 
   0  -4   9       37.04       31.18      4.57 o 
   1  -4   9       53.72       58.54      6.07 o 
   2  -4   9        0.45       -5.40      3.60 o 
   3  -4   9        0.68       -0.26      5.40 o 
   4  -4   9       19.81       13.62      6.94 o 
   5  -4   9       78.64      104.61     15.68 o 
   6  -4   9        8.06       -2.31      9.51 o 
   7  -4   9       74.32       97.11     11.27 o 
  -4  -3   9       17.11       15.94      3.86 o 
  -3  -3   9       38.20       21.08      4.11 o 
  -2  -3   9       29.43       18.76      4.37 o 
  -1  -3   9      107.99      103.40     31.74 o 
   0  -3   9       56.14       49.11      5.37 o 
   1  -3   9      269.18      269.22     11.70 o 
   2  -3   9       13.65       11.24      4.50 o 
   3  -3   9        3.72        0.51      4.88 o 
   4  -3   9      172.13      192.00     15.68 o 
   5  -3   9       43.84       56.19      7.71 o 
   6  -3   9       27.47       31.61      6.91 o 
   7  -3   9        1.59        0.41      6.62 o 
  -4  -2   9       28.41       17.99      4.63 o 
  -3  -2   9      161.23      126.46     10.80 o 
  -2  -2   9       56.28       46.78      7.97 o 
  -1  -2   9       70.85       72.14      6.33 o 
   0  -2   9        1.80        2.17      3.70 o 
   1  -2   9        1.80        6.63      3.99 o 
   2  -2   9        2.59       -1.81      4.50 o 
   3  -2   9        5.84        6.33      5.53 o 
   4  -2   9      158.82      162.29      9.00 o 
   5  -2   9        0.66       -1.08      4.45 o 
   6  -2   9       46.43       50.16      7.90 o 
   7  -2   9        0.54        3.08      8.74 o 
   8  -2   9       20.31        7.20     10.02 o 
  -4  -1   9        7.34       10.54      6.17 o 
  -3  -1   9        0.88        5.14      4.63 o 
  -2  -1   9        3.25       11.31      5.65 o 
  -1  -1   9        0.00       -4.88      4.63 o 
   0  -1   9       11.57       17.18      4.25 o 
   1  -1   9      371.82      449.47     15.42 o 
   2  -1   9       88.37      119.29      8.31 o 
   3  -1   9      167.75      190.50     12.96 o 
   4  -1   9      404.63      420.27     23.87 o 
   5  -1   9      265.71      271.76     12.21 o 
   6  -1   9       56.58       63.08      7.54 o 
   7  -1   9       34.70       41.90     11.57 o 
   8  -1   9       19.57       24.16      9.25 o 
   9  -1   9        2.24        1.29      8.48 o 
  -4   0   9        6.05        6.17      5.14 o 
  -3   0   9        5.41        4.88      5.40 o 
  -2   0   9       13.88       15.42      7.97 o 
  -1   0   9      220.85      238.78     16.19 o 
   0   0   9       91.27      117.21     12.34 o 
   1   0   9      156.25      208.71     16.45 o 
   2   0   9       18.48       21.36      5.56 o 
   3   0   9      368.24      400.17     29.75 o 
   4   0   9      222.34      203.21     19.59 o 
   5   0   9       16.42       11.25      3.84 o 
   6   0   9       45.54       55.26     10.02 o 
   7   0   9       22.56       34.70      8.74 o 
   8   0   9      100.26       92.79     14.65 o 
   9   0   9      103.54      132.89     19.79 o 
  -4   1   9       25.77       15.68      8.23 o 
  -3   1   9       14.14       11.57      6.94 o 
  -2   1   9      289.95      305.87     20.05 o 
  -1   1   9      110.63      127.75     13.11 o 
   0   1   9      317.49      332.34     20.05 o 
   1   1   9      170.97      223.10     17.48 o 
   2   1   9       33.47       36.76     11.31 o 
   3   1   9        2.33        0.28      3.15 o 
   4   1   9       30.79       29.28      4.35 o 
   5   1   9       29.62       29.03      4.73 o 
   6   1   9      433.06      432.97     14.49 o 
   7   1   9      433.23      441.84     23.90 o 
   8   1   9      279.38      301.50     22.62 o 
   9   1   9      477.63      521.52     31.62 o 
  10   1   9       32.07       30.07     12.34 o 
  -3   2   9      152.77      154.48     15.42 o 
  -2   2   9      184.49      222.59     17.99 o 
  -1   2   9        1.74        8.74      7.45 o 
   0   2   9       32.90       39.07      9.77 o 
   1   2   9       17.31       19.02      8.48 o 
   2   2   9       61.91       68.63     11.82 o 
   3   2   9      116.27      126.72     14.14 o 
   4   2   9      296.62      288.17     36.11 o 
   5   2   9      496.30      454.35     44.34 o 
   6   2   9        0.60       -4.63      4.76 o 
   7   2   9      711.76      706.62     19.65 o 
   8   2   9      183.36      202.54     18.51 o 
   9   2   9       13.92       17.48     10.80 o 
  10   2   9        9.77       -3.34     10.54 o 
  -3   3   9       18.52       23.13     11.57 o 
  -2   3   9       76.47      100.76     15.42 o 
  -1   3   9        6.38       11.31     10.28 o 
   0   3   9       87.04      104.36     14.91 o 
   1   3   9       60.89       59.63     11.31 o 
   2   3   9       66.21       66.83     10.80 o 
   3   3   9      363.22      355.22     20.82 o 
   4   3   9      138.58      152.93     14.14 o 
   5   3   9       54.84       56.69      6.66 o 
   6   3   9      655.56      559.22     18.76 o 
   7   3   9       15.13       17.18      5.05 o 
   8   3   9        0.89        4.86      5.12 o 
   9   3   9      146.87      147.02     16.45 o 
  10   3   9       75.59       61.43     12.85 o 
  -3   4   9       63.14       72.74     13.37 o 
  -2   4   9        4.96       -2.06      7.20 o 
  -1   4   9        7.67        3.60      7.71 o 
   0   4   9       71.74      100.50     13.62 o 
   1   4   9       91.38      115.66     14.65 o 
   2   4   9       52.20       65.80     11.57 o 
   3   4   9      505.74      524.86     25.70 o 
   4   4   9      144.37      154.99     14.14 o 
   5   4   9      245.75      219.69     10.94 o 
   6   4   9       89.50       83.52      7.87 o 
   7   4   9      151.87      128.05      9.38 o 
   8   4   9      175.14      159.72     10.63 o 
   9   4   9      106.29      102.16     12.47 o 
  10   4   9       50.16       56.55     12.59 o 
  -2   5   9        0.23        0.00     10.80 o 
  -1   5   9       57.38       79.68     12.59 o 
   0   5   9      215.34      271.43     21.33 o 
   1   5   9        4.46        8.23      7.97 o 
   2   5   9      162.11      189.43     17.74 o 
   3   5   9      370.80      335.94     21.33 o 
   4   5   9      160.47      132.12     14.65 o 
   5   5   9        6.29       -2.31      5.14 o 
   6   5   9      199.22      184.75     10.54 o 
   7   5   9      519.38      508.16     19.15 o 
   8   5   9       82.55       68.43      7.54 o 
   9   5   9      195.94      188.11     12.37 o 
  10   5   9       91.03       91.54     15.68 o 
  -1   6   9       50.92       59.63     12.59 o 
   0   6   9       57.62       55.01     12.85 o 
   1   6   9       95.50       96.64     14.91 o 
   2   6   9      195.40      212.82     18.51 o 
   3   6   9       12.96       15.16      7.45 o 
   4   6   9      132.78       78.65     11.57 o 
   5   6   9      211.00      199.71     16.45 o 
   6   6   9      192.87      181.72     15.42 o 
   7   6   9      378.38      323.72     14.53 o 
   8   6   9       53.44       52.41      7.09 o 
   9   6   9       39.56       37.80      6.72 o 
  10   6   9       36.34       30.12      7.04 o 
   0   7   9        8.52        6.21      7.26 o 
   1   7   9        0.24        2.00      5.13 o 
   2   7   9       15.41       16.06      5.54 o 
   3   7   9      255.18      209.48     16.45 o 
   4   7   9       14.90       20.31      6.94 o 
   5   7   9        7.26        9.51      6.43 o 
   6   7   9      197.99      167.59     15.42 o 
   7   7   9      178.17      165.27     15.94 o 
   8   7   9       91.66       85.97      8.88 o 
   9   7   9        4.81       12.84      5.71 o 
   1   8   9        2.31        2.62      5.52 o 
   2   8   9      149.27      130.06     14.14 o 
   3   8   9       36.81       24.68      7.71 o 
   4   8   9       81.67       77.62     12.34 o 
   5   8   9       66.57       65.80     10.54 o 
   6   8   9       73.09       61.43     10.54 o 
   7   8   9       43.69       28.79      7.97 o 
   8   8   9        0.53        3.34      8.48 o 
   9   8   9       36.55       33.93     10.28 o 
   3   9   9       91.94       89.96     12.59 o 
   4   9   9       13.10        8.23      8.48 o 
   5   9   9       14.61       19.28      7.71 o 
   6   9   9       31.39       30.33     10.02 o 
   7   9   9       70.17       69.40     12.08 o 
  -1  -5  10        1.87        5.40      4.88 o 
   0  -5  10        2.43        1.22      2.71 o 
   1  -5  10       21.64       27.76      8.48 o 
   2  -5  10       19.13       28.02      8.23 o 
   3  -5  10       17.46       17.48      7.71 o 
   4  -5  10      118.68      136.23     16.19 o 
   5  -5  10       30.63       60.92     13.37 o 
  -2  -4  10        0.43        1.94      2.36 o 
  -1  -4  10       19.43       19.15      9.00 o 
   0  -4  10        2.06       -1.39      3.42 o 
   1  -4  10        5.60        6.78      3.88 o 
   2  -4  10       50.63       72.74     11.31 o 
   3  -4  10       12.64       14.65      6.68 o 
   4  -4  10        2.22        0.00      5.91 o 
   5  -4  10       27.13       21.33      7.71 o 
   6  -4  10        0.04       -6.68      5.91 o 
  -2  -3  10       24.64       14.14      4.11 o 
  -1  -3  10       21.27       20.15      3.86 o 
   0  -3  10       42.85       53.98      6.09 o 
   1  -3  10       47.28       56.25      6.35 o 
   2  -3  10        5.82       10.95      4.45 o 
   3  -3  10       29.05       25.45      7.20 o 
   4  -3  10        0.62       -5.14      6.68 o 
   5  -3  10       17.42       16.45      5.91 o 
   6  -3  10        7.44        8.23      9.00 o 
   7  -3  10        7.08       18.76     11.05 o 
  -2  -2  10      116.88       95.10      9.77 o 
  -1  -2  10       42.94       39.07      7.45 o 
   0  -2  10       28.63       31.06      6.30 o 
   1  -2  10        0.67       -1.95     10.92 o 
   2  -2  10       64.05       67.68      7.45 o 
   3  -2  10        0.25        0.65      4.80 o 
   4  -2  10       10.81       36.50      8.74 o 
   5  -2  10       58.42       72.23     11.57 o 
   6  -2  10        7.62        8.16      5.16 o 
   7  -2  10       20.22       23.90     11.31 o 
   8  -2  10        5.54       -1.80      7.71 o 
  -3  -1  10        0.10        3.34      6.17 o 
  -2  -1  10       10.91       11.82      7.45 o 
  -1  -1  10      141.21      128.77     12.08 o 
   0  -1  10       18.70       24.16      7.45 o 
   1  -1  10        2.18        5.94      5.40 o 
   2  -1  10       14.23       15.89      5.42 o 
   3  -1  10       23.66       35.93      6.48 o 
   4  -1  10      210.79      241.81     19.98 o 
   5  -1  10      453.06      518.81     54.75 o 
   6  -1  10       37.97       39.33      9.25 o 
   7  -1  10       22.42       25.45      9.51 o 
   8  -1  10        0.61        1.03     10.28 o 
  -3   0  10        1.69        2.31      6.68 o 
  -2   0  10       47.62       56.29     10.80 o 
  -1   0  10      372.98      410.22     22.62 o 
   0   0  10       16.39       16.45      9.25 o 
   1   0  10       42.52       44.47     11.31 o 
   2   0  10       25.74       38.70      5.87 o 
   3   0  10      176.81      215.82     25.57 o 
   4   0  10      119.47      125.86      6.83 o 
   5   0  10      488.72      534.71     39.00 o 
   6   0  10      329.50      274.77     17.99 o 
   7   0  10        1.55       -3.08      7.71 o 
   8   0  10        0.69        2.83      6.68 o 
   9   0  10       52.57       83.28     16.45 o 
  -2   1  10        1.02       -3.60      8.23 o 
  -1   1  10        0.25        2.31      6.43 o 
   0   1  10        0.22       -0.26      6.94 o 
   1   1  10      171.02      215.39     19.28 o 
   2   1  10      176.84      217.96     17.74 o 
   3   1  10       87.59      119.01     13.88 o 
   4   1  10      119.15      127.79     18.77 o 
   5   1  10        3.92        7.11      3.78 o 
   6   1  10      187.68      160.22     16.58 o 
   7   1  10        9.06       12.34      8.48 o 
   8   1  10      220.33      221.82     20.05 o 
   9   1  10      418.35      451.35     30.07 o 
  -2   2  10       59.31       60.66     11.57 o 
  -1   2  10      402.66      515.87     28.53 o 
   0   2  10        2.83        0.00      9.77 o 
   1   2  10        3.66       10.28      8.23 o 
   2   2  10       59.02      105.38     15.94 o 
   3   2  10        1.90        3.60      7.20 o 
   4   2  10       23.03       31.36     11.05 o 
   5   2  10      836.76      859.58    109.11 o 
   6   2  10      102.40       98.76      8.20 o 
   7   2  10       18.57       16.18      5.12 o 
   8   2  10       93.79      106.67     14.14 o 
   9   2  10      140.36      142.65     17.99 o 
  -2   3  10       35.76       56.80     12.08 o 
  -1   3  10       82.98      128.52     17.22 o 
   0   3  10        0.94       -3.86      7.45 o 
   1   3  10        1.10        7.20     11.05 o 
   2   3  10        8.81        0.51      9.51 o 
   3   3  10       66.78       61.43     11.82 o 
   4   3  10      196.00      207.43     17.48 o 
   5   3  10       18.92       13.30      5.68 o 
   6   3  10       16.52       12.29      5.34 o 
   7   3  10       92.57       83.06      8.52 o 
   8   3  10       59.46       55.04      7.43 o 
   9   3  10        0.30        4.11      9.77 o 
  10   3  10        7.75       -5.14     10.54 o 
  -1   4  10       35.78       42.15     11.82 o 
   0   4  10       28.90       22.10      9.77 o 
   1   4  10       14.41       13.11     10.54 o 
   2   4  10        6.94        1.29     10.54 o 
   3   4  10       65.00       99.47     14.39 o 
   4   4  10      454.95      483.22     25.45 o 
   5   4  10       97.78      130.06     14.91 o 
   6   4  10      114.68      105.65     10.41 o 
   7   4  10        4.06        4.58      6.17 o 
   8   4  10       10.12        4.66      4.82 o 
   9   4  10        4.25        3.60      4.79 o 
  10   4  10       36.91       29.56     13.11 o 
  -1   5  10        5.75       16.96     11.82 o 
   0   5  10       15.51       14.91     11.57 o 
   1   5  10       94.81      128.52     18.25 o 
   2   5  10      196.90      201.00     17.99 o 
   3   5  10       51.10       70.17     13.37 o 
   4   5  10       92.56       88.42     12.08 o 
   5   5  10      167.40      138.54     13.62 o 
   6   5  10       11.53       20.82      9.00 o 
   7   5  10        6.88        9.89      6.09 o 
   8   5  10       77.92       69.08      8.54 o 
   9   5  10      117.06      124.69     12.08 o 
   0   6  10       35.79       43.44     11.31 o 
   1   6  10       93.13      114.38     16.71 o 
   2   6  10       97.98      106.41     14.39 o 
   3   6  10      122.49      104.10     14.65 o 
   4   6  10        2.28        7.97      6.68 o 
   5   6  10        0.43        6.17      8.23 o 
   6   6  10       44.23       52.69     10.80 o 
   7   6  10      114.40      107.95     13.11 o 
   8   6  10      151.61      142.78     11.18 o 
   9   6  10       42.52       38.70      6.84 o 
   1   7  10       57.20       71.98      9.44 o 
   2   7  10       18.99       24.68      9.00 o 
   3   7  10        2.97        1.29      6.43 o 
   4   7  10        4.32        3.34      7.71 o 
   5   7  10       17.65       14.65      7.20 o 
   6   7  10       33.04       43.18     10.80 o 
   7   7  10      181.95      171.18     17.22 o 
   8   7  10      279.30      281.97     21.33 o 
   9   7  10        1.45        7.70      6.54 o 
   2   8  10       26.10       13.62      9.77 o 
   3   8  10        5.67       25.70      9.77 o 
   4   8  10       30.08       35.98     10.54 o 
   5   8  10       70.53       61.17     10.80 o 
   6   8  10       92.33       72.48     11.82 o 
   7   8  10      121.59      102.81     14.91 o 
   8   8  10       20.20       13.11      6.94 o 
   1  -4  11       10.43       12.05      4.61 o 
   2  -4  11        5.28        4.88      7.45 o 
   3  -4  11        9.65       17.99      9.00 o 
   4  -4  11       25.59       28.02      8.23 o 
   0  -3  11       11.79       20.05      6.81 o 
   1  -3  11       79.55       99.61      9.77 o 
   2  -3  11        9.55       17.40      5.72 o 
   3  -3  11       16.08       37.27      9.51 o 
   4  -3  11       40.34       56.29     11.05 o 
   5  -3  11        0.40       -2.57      5.14 o 
   6  -3  11        0.11       -2.57      5.40 o 
  -1  -2  11       92.68       93.05     10.54 o 
   0  -2  11       26.41       26.73      8.23 o 
   1  -2  11        3.00        8.66      4.50 o 
   2  -2  11       10.02        6.28      4.26 o 
   3  -2  11       13.47       14.75      6.11 o 
   4  -2  11       16.02       11.31      7.71 o 
   5  -2  11       24.75       33.67      9.51 o 
   6  -2  11       74.40       72.48     11.05 o 
  -1  -1  11       52.76       66.06     11.31 o 
   0  -1  11      125.61      148.31     15.16 o 
   1  -1  11       36.95       37.27      9.00 o 
   2  -1  11        0.93       -2.96      4.79 o 
   3  -1  11        3.03        6.54      5.78 o 
   4  -1  11        1.93       -0.23      8.23 o 
   5  -1  11        2.73       -0.26      6.94 o 
   6  -1  11      173.02      187.38     16.19 o 
   7  -1  11       97.93      102.56     14.14 o 
   8  -1  11       20.02       20.82      8.74 o 
  -1   0  11       39.26       55.78     11.57 o 
   0   0  11       36.49       26.73      8.74 o 
   1   0  11       21.38       24.68     11.05 o 
   2   0  11       13.92       21.08     11.57 o 
   3   0  11       21.40       21.30      8.87 o 
   4   0  11      114.23      119.56      9.50 o 
   5   0  11      153.71      149.24     13.35 o 
   6   0  11        2.62        3.08      5.14 o 
   7   0  11      173.61      187.89     17.74 o 
   8   0  11       21.57       21.85     10.28 o 
  -1   1  11        0.01       -1.80      9.25 o 
   0   1  11        4.63        7.71      8.23 o 
   1   1  11       16.22       18.76      9.25 o 
   2   1  11       64.08      114.89     14.91 o 
   3   1  11      141.55      214.88     20.31 o 
   4   1  11      101.71      124.63     13.88 o 
   5   1  11       53.97       59.09      7.16 o 
   6   1  11      127.72      104.14      9.30 o 
   7   1  11       28.54       18.76      7.20 o 
   8   1  11        9.16       11.82      9.77 o 
   9   1  11      130.91      136.48     16.96 o 
  -1   2  11       34.67       44.47     13.37 o 
   0   2  11       28.14       41.64     11.31 o 
   1   2  11       31.45       59.12     12.34 o 
   2   2  11       54.86       75.82     13.62 o 
   3   2  11      349.33      465.23     26.73 o 
   4   2  11       68.76       80.97     15.16 o 
   5   2  11       37.84       41.03     13.49 o 
   6   2  11        7.44        2.78      5.23 o 
   7   2  11       11.57       12.63      9.64 o 
   8   2  11      115.52      119.01     15.68 o 
   9   2  11      132.45      151.14     17.99 o 
  -1   3  11       62.39       98.70     15.16 o 
   0   3  11       84.51      152.68     19.28 o 
   1   3  11        0.19       -2.83      8.23 o 
   2   3  11       20.89       42.41     10.54 o 
   3   3  11      141.92      188.66     20.31 o 
   4   3  11       13.12        8.23      8.48 o 
   5   3  11        0.50       19.28     11.31 o 
   6   3  11       93.72       78.83      8.21 o 
   7   3  11      237.93      215.47     18.89 o 
   8   3  11       78.73       71.97     13.11 o 
   9   3  11      192.99      214.88     21.33 o 
   0   4  11        3.62        5.65      8.74 o 
   1   4  11        0.10       -4.88     10.02 o 
   2   4  11        9.36        4.63      9.51 o 
   3   4  11       39.42       56.80     13.62 o 
   4   4  11        0.11        1.03     10.02 o 
   5   4  11      302.94      332.09     23.13 o 
   6   4  11      154.86      135.47      9.71 o 
   7   4  11      194.26      194.50     13.37 o 
   8   4  11        8.42       16.56      5.55 o 
   9   4  11       15.53       12.59      7.97 o 
   1   5  11       51.35       67.34     16.45 o 
   2   5  11       74.55      105.90     16.45 o 
   3   5  11      328.11      393.26     26.73 o 
   4   5  11       38.32       51.41     12.85 o 
   5   5  11       20.05       31.10      9.00 o 
   6   5  11       34.51       33.67      8.74 o 
   7   5  11       17.23       19.98      6.35 o 
   8   5  11        2.69        1.35      5.00 o 
   9   5  11       50.10       47.13      7.32 o 
   1   6  11        3.23       -0.77     11.57 o 
   2   6  11      117.04      131.09     18.25 o 
   3   6  11       29.82       30.07      9.77 o 
   4   6  11       23.79       19.28     10.80 o 
   5   6  11       22.84       21.33      9.77 o 
   6   6  11        0.59       -0.51      5.91 o 
   7   6  11       10.23        3.60      6.17 o 
   8   6  11       60.79       50.32     16.19 o 
   3   7  11       46.19       64.52     14.14 o 
   4   7  11       13.87       18.51      9.77 o 
   5   7  11       18.72       15.16      7.71 o 
   6   7  11       29.34       32.64      9.25 o 
   7   7  11      148.72      142.91     16.45 o 
   8   7  11       74.43       65.54     13.11 o 
   1  -2  12       16.84       23.37      5.18 o 
   2  -2  12        0.27       -4.09      4.35 o 
   3  -2  12        6.40       10.80      7.20 o 
   4  -2  12        0.91       -2.83      4.88 o 
   5  -2  12       75.29      102.30     14.14 o 
   1  -1  12       35.51       46.78     11.82 o 
   2  -1  12        6.14        4.94      5.37 o 
   3  -1  12        0.05       -2.26      5.49 o 
   4  -1  12        0.05       -0.51      4.63 o 
   5  -1  12       31.45       47.04     10.28 o 
   1   0  12        7.51        4.37     10.02 o 
   2   0  12        3.67       -3.86      9.77 o 
   3   0  12        9.60        9.51      9.00 o 
   4   0  12       17.91       21.32      5.23 o 
   6   0  12       16.27        9.25      6.94 o 
   7   0  12        3.91        6.94      8.48 o 
   0   1  12        1.69        6.17      8.23 o 
   1   1  12       12.57       28.02     12.59 o 
   2   1  12        2.89        5.91     11.82 o 
   3   1  12       49.66       92.02     14.14 o 
   4   1  12       74.94       91.50     16.45 o 
   5   1  12        5.45        8.90      5.59 o 
   6   1  12       22.67       18.25      7.97 o 
   7   1  12       34.15       28.53      9.77 o 
   1   2  12        0.57       -5.65     11.05 o 
   2   2  12        5.52       -6.17      7.71 o 
   3   2  12       48.38       81.74     13.88 o 
   4   2  12      307.90      464.46     29.82 o 
   5   2  12       83.35      110.52     16.96 o 
   6   2  12      106.96       95.03     13.88 o 
   7   2  12       18.46       12.85      7.71 o 
   8   2  12        1.98        1.03      8.74 o 
   1   3  12       31.33       62.72     15.68 o 
   2   3  12      120.30      170.67     20.05 o 
   3   3  12       50.13       95.62     17.74 o 
   4   3  12       95.63      114.64     17.22 o 
   5   3  12      103.81      128.52     17.74 o 
   6   3  12       31.75       32.22      8.23 o 
   7   3  12        2.04        4.61      5.09 o 
   8   3  12       31.71       25.70      8.23 o 
   2   4  12       18.11       14.14     13.88 o 
   3   4  12       20.42       31.62     13.37 o 
   4   4  12        3.91       12.08      9.25 o 
   5   4  12        9.74       10.80      8.48 o 
   6   4  12       61.84       74.54     13.88 o 
   7   4  12      108.71      119.21      9.89 o 
   8   4  12      114.08      125.78     11.36 o 
   2   5  12       11.43        6.17     11.82 o 
   3   5  12       60.30       42.41     12.08 o 
   4   5  12       50.47       44.47     13.88 o 
   5   5  12       30.17       42.67     13.11 o 
   6   5  12       44.37       54.23     10.80 o 
   7   5  12       76.17       88.68     13.11 o 
   4   6  12       48.11       58.35     12.59 o 
   5   6  12       32.52       46.27     12.34 o 
   6   6  12       29.33       23.90      8.74 o 
   7   6  12        6.15        5.40      9.00 o 
   3   1  13       30.30       27.50     10.54 o 
   5   1  13        0.98        9.00      9.25 o 
   3   2  13       13.78       11.82      9.77 o 
   4   2  13        8.89       18.76     13.62 o 
   5   2  13      141.32      165.02     19.02 o 
   6   2  13       73.23       90.73     15.94 o 
   4   3  13       46.70       54.23     15.16 o 
   5   3  13       56.90       86.11     16.71 o 
                                                 
